# Supplementary material for: 3-[4-(3,4-Dimethyl-5,5-dioxo-2H,4H-pyrazolo­[4,3-c][1,2]benzothia­zin-2-yl)phen­yl]-2-hy­droxy-1-mesitylprop-2-en-1-one hexane hemisolvate
Source: Acta Crystallogr Sect E Struct Rep Online. 2012 Jan 18;68(Pt 2):o460–1. doi: 10.1107/S1600536812000712 (PMC3275214; doi:10.1107/S1600536812000712)
Supplement: Supplementary file 1 [file e-68-0o460-sup1.cif]

##############################################################################
#                                                                            #
# This CIF contains the data in a paper accepted for publication in          #
# Acta Crystallographica Section E. It conforms to the requirements of       #
# Notes for Authors for Acta Crystallographica Section E, and has been       #
# peer reviewed under the auspices of the IUCr Commission on Journals.       #
#                                                                            #
# Full details of the Crystallographic Information File format               #
# are given in the paper "The Crystallographic Information File (CIF):       #
# a New Standard Archive File for Crystallography" by S. R. Hall, F. H.      #
# Allen and I. D. Brown [Acta Cryst. (1991), A47, 655-685].                  #
#                                                                            #
# The current version of the core CIF dictionary is obtainable from          #
# ftp://ftp.iucr.org/pub/cif_core.dic.                                       #
#                                                                            #
# Software is freely available for graphical display of the structure(s)     #
# in this CIF. For information consult the CIF software page                 #
# http://www.iucr.org/resources/cif/software.                                #
#                                                                            #
# This file may be used for bona fide research purposes within the           #
# scientific community so long as proper attribution is given to the journal # 
# article from which it was obtained.                                        #
#                                                                            #
##############################################################################
data_global
_audit_creation_method     SHELXL-97
_journal_date_recd_electronic     2011-12-02
_journal_date_accepted     2012-01-07
_journal_name_full     'Acta Crystallographica, Section E'
_journal_year     2012
_journal_volume     68
_journal_issue      2
_journal_page_first     o460
_journal_page_last     o461
_journal_paper_category     QO
_journal_paper_doi     10.1107/S1600536812000712
_journal_coeditor_code     FJ2493
_publ_contact_author
;
    'Siddiqui, Hamid latif'
    Institute of Chemistry
    University of the Punjab
    Lahore
    Pakistan
;
_publ_contact_author_email     ' drhamidlatif@yahoo.com '
_publ_contact_author_fax     ' 0092+42-923 1269 '
_publ_contact_author_phone     ' 0092-42-923 0463 '
_publ_section_title
;\
3-[4-(3,4-Dimethyl-5,5-dioxo-2<i>H</i>,4<i>H</i>-pyrazolo[4,3-<i>c</i>][1,2]\
benzothiazin-2-yl)phenyl]-2-hydroxy-1-mesitylprop-2-en-1-one hexane
hemisolvate
;
loop_
    _publ_author_name
    _publ_author_address
    'Bukhari, Mujahid Hussain'
; Institute of Chemistry
University of the Punjab
Lahore 54590
Pakistan
;
    'Ahmad, Matloob'
; Institute of Chemistry
University of the Punjab
Lahore 54590
Pakistan
;
    'Siddiqui, Hamid Latif'
; Institute of Chemistry
University of the Punjab
Lahore 54590
Pakistan
;
    'Gul, Salman'
; Institute of Chemistry
University of the Punjab
Lahore 54590
Pakistan
;
    'Parvez, Masood'
; Department of Chemistry
The University of Calgary
2500 University Drive NW
Calgary
Alberta
Canada T2N 1N4
;
data_I
_chemical_name_systematic
;
3-[4-(3,4-Dimethyl-5,5-dioxo-2<i>H</i>,4<i>H</i>-pyrazolo[4,3-
<i>c</i>][1,2]benzothiazin-2-yl)phenyl]-2-hydroxy-1-mesitylprop-2-en-1-one
hexane hemisolvate
;
_chemical_name_common     ?
_chemical_formula_moiety     'C29 H27 N3 O4 S, 0.5(C6 H14)'
_chemical_formula_sum     'C32 H34 N3 O4 S'
_chemical_formula_iupac     'C29 H27 N3 O4 S, 0.5C6 H14'
_chemical_formula_weight     556.68
_chemical_melting_point     ?
_symmetry_cell_setting     monoclinic
_symmetry_space_group_name_H-M     'P 21/n'
_symmetry_space_group_name_Hall     '-P 2yn'
loop_
    _symmetry_equiv_pos_as_xyz
    'x, y, z'
    '-x+1/2, y+1/2, -z+1/2'
    '-x, -y, -z'
    'x-1/2, -y-1/2, z-1/2'
_cell_length_a     7.1772(2)
_cell_length_b     23.2178(5)
_cell_length_c     16.7740(4)
_cell_angle_alpha     90.00
_cell_angle_beta     99.5260(10)
_cell_angle_gamma     90.00
_cell_volume     2756.65(12)
_cell_formula_units_Z     4
_cell_measurement_reflns_used     6317
_cell_measurement_theta_min     3.3
_cell_measurement_theta_max     68.1
_cell_measurement_temperature     173(2)
_exptl_crystal_description     'Needle'
_exptl_crystal_colour     'Yellow'
_exptl_crystal_size_max     0.20
_exptl_crystal_size_mid     0.05
_exptl_crystal_size_min     0.04
_exptl_crystal_density_diffrn     1.341
_exptl_crystal_density_meas     ?
_exptl_crystal_density_method     'not measured'
_exptl_crystal_F_000     1180
_exptl_absorpt_coefficient_mu     1.394
_exptl_absorpt_correction_type     multi-scan
_exptl_absorpt_process_details     '(SADABS; Bruker, 2004)'
_exptl_absorpt_correction_T_min     0.7680
_exptl_absorpt_correction_T_max     0.9464
_exptl_special_details     ?
_diffrn_ambient_temperature     173(2)
_diffrn_radiation_type     CuK\a
_diffrn_radiation_wavelength     1.54178
_diffrn_radiation_source     'fine-focus sealed tube'
_diffrn_radiation_monochromator     graphite
_diffrn_measurement_device_type     'Bruker APEXII CCD'
_diffrn_measurement_method     ' \w and \f scans '
_diffrn_detector_area_resol_mean     ?
_diffrn_reflns_number     28059
_diffrn_reflns_av_R_equivalents     0.0291
_diffrn_reflns_av_sigmaI/netI     0.0235
_diffrn_reflns_theta_min     3.28
_diffrn_reflns_theta_max     68.12
_diffrn_reflns_theta_full     68.12
_diffrn_measured_fraction_theta_max     0.988
_diffrn_measured_fraction_theta_full     0.988
_diffrn_reflns_limit_h_min     -8
_diffrn_reflns_limit_h_max     8
_diffrn_reflns_limit_k_min     -27
_diffrn_reflns_limit_k_max     26
_diffrn_reflns_limit_l_min     -17
_diffrn_reflns_limit_l_max     20
_diffrn_standards_number     0
_diffrn_standards_interval_count     ?
_diffrn_standards_interval_time     ?
_diffrn_standards_decay_%     ?
_refine_special_details
;
Refinement of <i>F</i>^2^ against ALL reflections. The weighted <i>R</i>-factor
<i>wR</i> and goodness of fit <i>S</i> are based on <i>F</i>^2^, conventional
<i>R</i>-factors <i>R</i> are based on <i>F</i>, with <i>F</i> set to zero for
negative <i>F</i>^2^. The threshold expression of <i>F</i>^2^ >
\s(<i>F</i>^2^) is used only for calculating <i>R</i>-factors(gt) <i>etc</i>.
and is not relevant to the choice of reflections for refinement.
<i>R</i>-factors based on <i>F</i>^2^ are statistically about twice as large
as those based on <i>F</i>, and <i>R</i>- factors based on ALL data will be
even larger.
;
_reflns_number_total     4979
_reflns_number_gt     4190
_reflns_threshold_expression     'I>2\s(I)'
_refine_ls_structure_factor_coef     Fsqd
_refine_ls_matrix_type     full
_refine_ls_R_factor_all     0.0670
_refine_ls_R_factor_gt     0.0570
_refine_ls_wR_factor_gt     0.1500
_refine_ls_wR_factor_ref     0.1580
_refine_ls_goodness_of_fit_ref     1.035
_refine_ls_restrained_S_all     1.042
_refine_ls_number_reflns     4979
_refine_ls_number_parameters     377
_refine_ls_number_restraints     10
_refine_ls_hydrogen_treatment     constr
_refine_ls_weighting_scheme     calc
_refine_ls_weighting_details
         'calc w=1/[\s^2^(Fo^2^)+(0.0769P)^2^+4.2798P] where P=(Fo^2^+2Fc^2^)/3'
_atom_sites_solution_hydrogens     geom
_atom_sites_solution_primary     direct
_atom_sites_solution_secondary     difmap
_refine_ls_shift/su_max     0.003
_refine_ls_shift/su_mean     0.000
_refine_diff_density_max     1.208
_refine_diff_density_min     -0.662
_refine_ls_extinction_method     none
_refine_ls_extinction_coef     ?
loop_
    _atom_type_symbol
    _atom_type_description
    _atom_type_scat_dispersion_real
    _atom_type_scat_dispersion_imag
    _atom_type_scat_source
    'C' 'C' 0.0181 0.0091
                         'International Tables Vol C Tables 4.2.6.8 and 6.1.1.4'
    'H' 'H' 0.0000 0.0000
                         'International Tables Vol C Tables 4.2.6.8 and 6.1.1.4'
    'N' 'N' 0.0311 0.0180
                         'International Tables Vol C Tables 4.2.6.8 and 6.1.1.4'
    'O' 'O' 0.0492 0.0322
                         'International Tables Vol C Tables 4.2.6.8 and 6.1.1.4'
    'S' 'S' 0.3331 0.5567
                         'International Tables Vol C Tables 4.2.6.8 and 6.1.1.4'
_computing_data_collection     'APEX2 (Bruker, 2004)'
_computing_cell_refinement     'SAINT (Bruker, 2004)'
_computing_data_reduction     'SAINT (Bruker, 2004)'
_computing_structure_solution     'SHELXS97 (Sheldrick, 2008)'
_computing_structure_refinement     'SHELXL97 (Sheldrick, 2008)'
_computing_molecular_graphics     'ORTEP-3 (Farrugia, 1997)'
_computing_publication_material     'SHELXL97 (Sheldrick, 2008)'
loop_
    _atom_site_type_symbol
    _atom_site_label
    _atom_site_fract_x
    _atom_site_fract_y
    _atom_site_fract_z
    _atom_site_U_iso_or_equiv
    _atom_site_adp_type
    _atom_site_calc_flag
    _atom_site_refinement_flags
    _atom_site_occupancy
    _atom_site_symmetry_multiplicity
    _atom_site_disorder_assembly
    _atom_site_disorder_group
    S S1 1.13474(10) 0.58533(3) 0.20982(4) 0.02532(19) Uani d . 1 1 . .
    O O1 1.0238(3) 0.62094(8) 0.25325(12) 0.0302(5) Uani d . 1 1 . .
    O O2 1.1891(3) 0.60647(8) 0.13687(12) 0.0332(5) Uani d . 1 1 . .
    O O3 0.4765(3) 0.20587(8) 0.44658(11) 0.0285(4) Uani d . 1 1 . .
    H H3O 0.4255 0.1733 0.4458 0.043 Uiso calc R 1 1 . .
    O O4 0.3515(3) 0.14501(8) 0.56022(13) 0.0350(5) Uani d . 1 1 . .
    N N1 1.0174(3) 0.52495(10) 0.18792(13) 0.0285(5) Uani d . 1 1 . .
    N N2 1.0892(3) 0.45865(9) 0.38601(13) 0.0222(5) Uani d . 1 1 . .
    N N3 0.9178(3) 0.43723(9) 0.35111(13) 0.0217(5) Uani d . 1 1 . .
    C C1 1.3383(4) 0.56538(11) 0.27865(16) 0.0252(6) Uani d . 1 1 . .
    C C2 1.5067(4) 0.59522(12) 0.27961(18) 0.0304(6) Uani d . 1 1 . .
    H H2 1.5181 0.6231 0.2392 0.037 Uiso calc R 1 1 . .
    C C3 1.6571(4) 0.58368(12) 0.34021(19) 0.0327(7) Uani d . 1 1 . .
    H H3 1.7718 0.6045 0.3424 0.039 Uiso calc R 1 1 . .
    C C4 1.6416(4) 0.54185(12) 0.39796(18) 0.0295(6) Uani d . 1 1 . .
    H H4 1.7452 0.5346 0.4399 0.035 Uiso calc R 1 1 . .
    C C5 1.4761(4) 0.51059(11) 0.39475(17) 0.0251(6) Uani d . 1 1 . .
    H H5 1.4689 0.4809 0.4330 0.030 Uiso calc R 1 1 . .
    C C6 1.3202(4) 0.52247(11) 0.33576(16) 0.0225(5) Uani d . 1 1 . .
    C C7 1.1412(4) 0.49174(11) 0.32872(16) 0.0221(5) Uani d . 1 1 . .
    C C8 1.0034(4) 0.49272(11) 0.25929(16) 0.0240(6) Uani d . 1 1 . .
    C C9 1.0698(7) 0.49052(15) 0.1201(2) 0.0551(11) Uani d . 1 1 . .
    H H9A 0.9775 0.4595 0.1059 0.083 Uiso calc R 1 1 . .
    H H9B 1.1957 0.4738 0.1366 0.083 Uiso calc R 1 1 . .
    H H9C 1.0706 0.5155 0.0730 0.083 Uiso calc R 1 1 . .
    C C10 0.8590(4) 0.45768(11) 0.27444(16) 0.0239(6) Uani d . 1 1 . .
    C C11 0.6749(4) 0.44530(13) 0.22205(17) 0.0313(6) Uani d . 1 1 . .
    H H11A 0.6405 0.4776 0.1849 0.047 Uiso calc R 1 1 . .
    H H11B 0.5771 0.4401 0.2558 0.047 Uiso calc R 1 1 . .
    H H11C 0.6859 0.4101 0.1909 0.047 Uiso calc R 1 1 . .
    C C12 0.8229(3) 0.39903(11) 0.39740(16) 0.0210(5) Uani d . 1 1 . .
    C C13 0.8406(4) 0.40655(11) 0.48052(16) 0.0230(6) Uani d . 1 1 . .
    H H13 0.9112 0.4380 0.5062 0.028 Uiso calc R 1 1 . .
    C C14 0.7546(4) 0.36800(11) 0.52546(16) 0.0224(5) Uani d . 1 1 . .
    H H14 0.7668 0.3733 0.5822 0.027 Uiso calc R 1 1 . .
    C C15 0.6494(3) 0.32111(11) 0.48915(16) 0.0211(5) Uani d . 1 1 . .
    C C16 0.6317(4) 0.31543(11) 0.40510(16) 0.0232(5) Uani d . 1 1 . .
    H H16 0.5587 0.2847 0.3788 0.028 Uiso calc R 1 1 . .
    C C17 0.7180(4) 0.35349(11) 0.35994(16) 0.0227(5) Uani d . 1 1 . .
    H H17 0.7057 0.3486 0.3031 0.027 Uiso calc R 1 1 . .
    C C18 0.5692(4) 0.28073(11) 0.54079(16) 0.0226(5) Uani d . 1 1 . .
    H H18 0.5722 0.2927 0.5952 0.027 Uiso calc R 1 1 . .
    C C19 0.4912(4) 0.22864(11) 0.52148(16) 0.0238(6) Uani d . 1 1 . .
    C C20 0.4184(4) 0.19208(11) 0.58181(17) 0.0252(6) Uani d . 1 1 . .
    C C21 0.4307(4) 0.21365(11) 0.66674(16) 0.0251(6) Uani d . 1 1 . .
    C C22 0.2874(4) 0.24899(11) 0.68694(16) 0.0252(6) Uani d . 1 1 . .
    C C23 0.3056(4) 0.27042(12) 0.76527(17) 0.0282(6) Uani d . 1 1 . .
    H H23 0.2093 0.2946 0.7794 0.034 Uiso calc R 1 1 . .
    C C24 0.4618(4) 0.25727(13) 0.82337(17) 0.0331(7) Uani d . 1 1 . .
    C C25 0.5993(4) 0.22111(14) 0.80197(18) 0.0356(7) Uani d . 1 1 . .
    H H25 0.7050 0.2113 0.8416 0.043 Uiso calc R 1 1 . .
    C C26 0.5871(4) 0.19889(13) 0.72447(18) 0.0309(6) Uani d . 1 1 . .
    C C27 0.1172(4) 0.26465(13) 0.62553(17) 0.0314(6) Uani d . 1 1 . .
    H H27A 0.0241 0.2843 0.6526 0.047 Uiso calc R 1 1 . .
    H H27B 0.0611 0.2296 0.5993 0.047 Uiso calc R 1 1 . .
    H H27C 0.1556 0.2903 0.5848 0.047 Uiso calc R 1 1 . .
    C C28 0.4801(5) 0.28102(17) 0.90764(19) 0.0476(9) Uani d . 1 1 . .
    H H28A 0.5311 0.2512 0.9466 0.071 Uiso calc R 1 1 . .
    H H28B 0.3556 0.2931 0.9181 0.071 Uiso calc R 1 1 . .
    H H28C 0.5656 0.3142 0.9131 0.072 Uiso calc R 1 1 . .
    C C29 0.7408(4) 0.16001(15) 0.7048(2) 0.0438(8) Uani d . 1 1 . .
    H H29A 0.7206 0.1209 0.7235 0.066 Uiso calc R 1 1 . .
    H H29B 0.8637 0.1742 0.7318 0.066 Uiso calc R 1 1 . .
    H H29C 0.7382 0.1596 0.6462 0.066 Uiso calc R 1 1 . .
    C C31 0.803(3) 0.1081(5) 0.5070(14) 0.217(9) Uani d PD 0.590(10) 1 A 1
    H H31A 0.7757 0.1441 0.4766 0.326 Uiso calc PR 0.590(10) 1 A 1
    H H31B 0.8510 0.1170 0.5637 0.326 Uiso calc PR 0.590(10) 1 A 1
    H H31C 0.6864 0.0854 0.5034 0.326 Uiso calc PR 0.590(10) 1 A 1
    C C32 0.948(3) 0.0742(4) 0.4719(11) 0.133(5) Uani d PD 0.590(10) 1 A 1
    H H32A 1.0731 0.0932 0.4809 0.159 Uiso calc PR 0.590(10) 1 A 1
    H H32B 0.9081 0.0664 0.4135 0.159 Uiso calc PR 0.590(10) 1 A 1
    C C33 0.9451(14) 0.0198(3) 0.5233(6) 0.122(5) Uani d PD 0.590(10) 1 . 1
    H H33A 1.0099 0.0257 0.5795 0.146 Uiso calc PR 0.590(10) 1 A 1
    H H33B 0.8150 0.0057 0.5235 0.146 Uiso calc PR 0.590(10) 1 A 1
    C C34 0.955(5) 0.0886(9) 0.5440(16) 0.217(9) Uani d PD 0.410(10) 1 A 2
    H H34A 0.9759 0.1303 0.5444 0.326 Uiso calc PR 0.410(10) 1 A 2
    H H34B 1.0703 0.0691 0.5695 0.326 Uiso calc PR 0.410(10) 1 A 2
    H H34C 0.8520 0.0798 0.5740 0.326 Uiso calc PR 0.410(10) 1 A 2
    C C35 0.902(4) 0.0682(7) 0.4580(14) 0.133(5) Uani d PD 0.410(10) 1 A 2
    H H35A 0.7733 0.0811 0.4337 0.159 Uiso calc PR 0.410(10) 1 A 2
    H H35B 0.9935 0.0814 0.4239 0.159 Uiso calc PR 0.410(10) 1 A 2
    C C36 0.9098(19) 0.0039(6) 0.4696(12) 0.122(5) Uani d PD 0.410(10) 1 . 2
    H H36A 0.9175 -0.0162 0.4183 0.146 Uiso calc PR 0.410(10) 1 A 2
    H H36B 0.7983 -0.0103 0.4914 0.146 Uiso calc PR 0.410(10) 1 A 2
loop_
    _atom_site_aniso_label
    _atom_site_aniso_U_11
    _atom_site_aniso_U_22
    _atom_site_aniso_U_33
    _atom_site_aniso_U_12
    _atom_site_aniso_U_13
    _atom_site_aniso_U_23
    S1 0.0326(4) 0.0185(3) 0.0261(4) 0.0007(3) 0.0084(3) 0.0052(2)
    O1 0.0337(11) 0.0220(10) 0.0367(11) 0.0032(8) 0.0109(9) 0.0033(8)
    O2 0.0439(12) 0.0270(10) 0.0306(11) 0.0030(9) 0.0117(9) 0.0109(8)
    O3 0.0361(11) 0.0214(10) 0.0290(10) -0.0087(8) 0.0085(8) -0.0041(8)
    O4 0.0454(12) 0.0229(10) 0.0378(12) -0.0097(9) 0.0099(9) -0.0008(9)
    N1 0.0407(14) 0.0235(12) 0.0218(12) -0.0029(10) 0.0063(10) 0.0045(9)
    N2 0.0236(11) 0.0187(11) 0.0242(11) -0.0022(9) 0.0040(9) 0.0012(9)
    N3 0.0249(11) 0.0178(10) 0.0221(11) -0.0026(9) 0.0032(9) 0.0010(9)
    C1 0.0306(14) 0.0206(13) 0.0259(14) 0.0011(11) 0.0094(11) 0.0004(11)
    C2 0.0372(16) 0.0221(14) 0.0356(16) -0.0010(12) 0.0165(13) 0.0046(12)
    C3 0.0288(15) 0.0274(15) 0.0444(18) -0.0036(12) 0.0131(13) 0.0001(13)
    C4 0.0246(14) 0.0283(14) 0.0362(16) 0.0001(11) 0.0064(12) -0.0003(12)
    C5 0.0286(14) 0.0206(13) 0.0277(14) 0.0001(11) 0.0087(11) 0.0019(11)
    C6 0.0269(13) 0.0180(12) 0.0242(13) -0.0004(10) 0.0094(11) -0.0013(10)
    C7 0.0279(14) 0.0162(12) 0.0231(13) 0.0007(10) 0.0065(11) 0.0007(10)
    C8 0.0309(14) 0.0203(13) 0.0210(13) 0.0009(11) 0.0052(11) 0.0023(10)
    C9 0.108(3) 0.0327(18) 0.0291(17) -0.0122(19) 0.0229(19) -0.0026(14)
    C10 0.0293(14) 0.0186(13) 0.0230(13) 0.0007(10) 0.0019(11) -0.0001(10)
    C11 0.0332(15) 0.0283(15) 0.0291(15) -0.0037(12) -0.0040(12) 0.0033(12)
    C12 0.0208(12) 0.0171(12) 0.0254(13) 0.0019(10) 0.0045(10) 0.0022(10)
    C13 0.0244(13) 0.0172(12) 0.0265(14) -0.0024(10) 0.0018(11) -0.0016(10)
    C14 0.0270(13) 0.0196(12) 0.0205(13) 0.0015(10) 0.0035(10) 0.0009(10)
    C15 0.0201(12) 0.0192(12) 0.0247(13) 0.0013(10) 0.0053(10) 0.0002(10)
    C16 0.0234(13) 0.0192(12) 0.0270(14) -0.0026(10) 0.0045(11) -0.0034(11)
    C17 0.0259(13) 0.0196(13) 0.0230(13) 0.0013(10) 0.0053(10) -0.0004(10)
    C18 0.0228(13) 0.0229(13) 0.0226(13) 0.0005(10) 0.0049(10) 0.0004(10)
    C19 0.0231(13) 0.0224(13) 0.0259(14) 0.0004(10) 0.0042(11) -0.0001(11)
    C20 0.0220(13) 0.0195(13) 0.0335(15) 0.0004(10) 0.0035(11) 0.0040(11)
    C21 0.0282(14) 0.0192(13) 0.0281(14) -0.0061(11) 0.0052(11) 0.0050(11)
    C22 0.0306(14) 0.0200(13) 0.0250(14) -0.0049(11) 0.0049(11) 0.0048(11)
    C23 0.0337(15) 0.0252(14) 0.0270(14) -0.0070(12) 0.0087(12) 0.0036(11)
    C24 0.0368(16) 0.0372(16) 0.0257(15) -0.0151(13) 0.0067(12) 0.0046(12)
    C25 0.0275(15) 0.0454(18) 0.0314(16) -0.0085(13) -0.0029(12) 0.0106(14)
    C26 0.0239(14) 0.0307(15) 0.0371(16) -0.0047(11) 0.0019(12) 0.0088(12)
    C27 0.0334(15) 0.0327(15) 0.0270(15) 0.0053(12) 0.0014(12) 0.0030(12)
    C28 0.050(2) 0.064(2) 0.0285(17) -0.0206(18) 0.0037(14) -0.0018(16)
    C29 0.0319(16) 0.0445(19) 0.053(2) 0.0068(14) 0.0022(15) 0.0049(16)
    C31 0.20(2) 0.205(18) 0.25(2) -0.049(16) 0.053(18) 0.100(15)
    C32 0.131(11) 0.098(5) 0.191(11) -0.030(6) 0.092(9) -0.036(7)
    C33 0.078(6) 0.076(7) 0.196(14) -0.039(5) -0.021(8) 0.007(7)
    C34 0.20(2) 0.205(18) 0.25(2) -0.049(16) 0.053(18) 0.100(15)
    C35 0.131(11) 0.098(5) 0.191(11) -0.030(6) 0.092(9) -0.036(7)
    C36 0.078(6) 0.076(7) 0.196(14) -0.039(5) -0.021(8) 0.007(7)
_geom_special_details
;
All e.s.d.'s (except the e.s.d. in the dihedral angle between two l.s. planes)
are estimated using the full covariance matrix. The cell e.s.d.'s are taken
into account individually in the estimation of e.s.d.'s in distances, angles
and torsion angles; correlations between e.s.d.'s in cell parameters are only
used when they are defined by crystal symmetry. An approximate (isotropic)
treatment of cell e.s.d.'s is used for estimating e.s.d.'s involving l.s.
planes.
;
loop_
    _geom_bond_atom_site_label_1
    _geom_bond_atom_site_label_2
    _geom_bond_site_symmetry_2
    _geom_bond_distance
    _geom_bond_publ_flag
    S1 O1 . 1.428(2) ?
    S1 O2 . 1.431(2) ?
    S1 N1 . 1.645(2) ?
    S1 C1 . 1.767(3) ?
    O3 C19 . 1.351(3) ?
    O3 H3O . 0.8400 ?
    O4 C20 . 1.224(3) ?
    N1 C8 . 1.429(3) ?
    N1 C9 . 1.489(4) ?
    N2 C7 . 1.331(3) ?
    N2 N3 . 1.366(3) ?
    N3 C10 . 1.370(3) ?
    N3 C12 . 1.424(3) ?
    C1 C2 . 1.391(4) ?
    C1 C6 . 1.403(4) ?
    C2 C3 . 1.381(4) ?
    C2 H2 . 0.9500 ?
    C3 C4 . 1.389(4) ?
    C3 H3 . 0.9500 ?
    C4 C5 . 1.386(4) ?
    C4 H4 . 0.9500 ?
    C5 C6 . 1.393(4) ?
    C5 H5 . 0.9500 ?
    C6 C7 . 1.457(4) ?
    C7 C8 . 1.398(4) ?
    C8 C10 . 1.374(4) ?
    C9 H9A . 0.9800 ?
    C9 H9B . 0.9800 ?
    C9 H9C . 0.9800 ?
    C10 C11 . 1.489(4) ?
    C11 H11A . 0.9800 ?
    C11 H11B . 0.9800 ?
    C11 H11C . 0.9800 ?
    C12 C17 . 1.387(4) ?
    C12 C13 . 1.390(4) ?
    C13 C14 . 1.380(4) ?
    C13 H13 . 0.9500 ?
    C14 C15 . 1.405(4) ?
    C14 H14 . 0.9500 ?
    C15 C16 . 1.401(4) ?
    C15 C18 . 1.458(4) ?
    C16 C17 . 1.376(4) ?
    C16 H16 . 0.9500 ?
    C17 H17 . 0.9500 ?
    C18 C19 . 1.349(4) ?
    C18 H18 . 0.9500 ?
    C19 C20 . 1.481(4) ?
    C20 C21 . 1.499(4) ?
    C21 C26 . 1.398(4) ?
    C21 C22 . 1.401(4) ?
    C22 C23 . 1.391(4) ?
    C22 C27 . 1.506(4) ?
    C23 C24 . 1.392(4) ?
    C23 H23 . 0.9500 ?
    C24 C25 . 1.387(5) ?
    C24 C28 . 1.503(4) ?
    C25 C26 . 1.388(4) ?
    C25 H25 . 0.9500 ?
    C26 C29 . 1.504(4) ?
    C27 H27A . 0.9800 ?
    C27 H27B . 0.9800 ?
    C27 H27C . 0.9800 ?
    C28 H28A . 0.9800 ?
    C28 H28B . 0.9800 ?
    C28 H28C . 0.9800 ?
    C29 H29A . 0.9800 ?
    C29 H29B . 0.9800 ?
    C29 H29C . 0.9800 ?
    C31 C32 . 1.502(10) ?
    C31 H31A . 0.9800 ?
    C31 H31B . 0.9800 ?
    C31 H31C . 0.9800 ?
    C32 C33 . 1.531(9) ?
    C32 H32A . 0.9900 ?
    C32 H32B . 0.9900 ?
    C33 C33 3_756 1.509(10) ?
    C33 H33A . 0.9900 ?
    C33 H33B . 0.9900 ?
    C34 C35 . 1.507(10) ?
    C34 H34A . 0.9800 ?
    C34 H34B . 0.9800 ?
    C34 H34C . 0.9800 ?
    C35 C36 . 1.504(10) ?
    C35 H35A . 0.9900 ?
    C35 H35B . 0.9900 ?
    C36 C36 3_756 1.520(10) ?
    C36 H36A . 0.9900 ?
    C36 H36B . 0.9900 ?
loop_
    _geom_angle_atom_site_label_1
    _geom_angle_atom_site_label_2
    _geom_angle_atom_site_label_3
    _geom_angle_site_symmetry_1
    _geom_angle_site_symmetry_3
    _geom_angle
    _geom_angle_publ_flag
    O1 S1 O2 . . 119.43(12) ?
    O1 S1 N1 . . 107.41(12) ?
    O2 S1 N1 . . 107.64(12) ?
    O1 S1 C1 . . 106.79(12) ?
    O2 S1 C1 . . 109.62(13) ?
    N1 S1 C1 . . 105.05(12) ?
    C19 O3 H3O . . 109.5 ?
    C8 N1 C9 . . 114.9(2) ?
    C8 N1 S1 . . 111.31(18) ?
    C9 N1 S1 . . 116.3(2) ?
    C7 N2 N3 . . 103.9(2) ?
    N2 N3 C10 . . 113.1(2) ?
    N2 N3 C12 . . 118.1(2) ?
    C10 N3 C12 . . 128.8(2) ?
    C2 C1 C6 . . 121.6(3) ?
    C2 C1 S1 . . 120.0(2) ?
    C6 C1 S1 . . 118.2(2) ?
    C3 C2 C1 . . 118.9(3) ?
    C3 C2 H2 . . 120.5 ?
    C1 C2 H2 . . 120.5 ?
    C2 C3 C4 . . 120.4(3) ?
    C2 C3 H3 . . 119.8 ?
    C4 C3 H3 . . 119.8 ?
    C5 C4 C3 . . 120.4(3) ?
    C5 C4 H4 . . 119.8 ?
    C3 C4 H4 . . 119.8 ?
    C4 C5 C6 . . 120.4(3) ?
    C4 C5 H5 . . 119.8 ?
    C6 C5 H5 . . 119.8 ?
    C5 C6 C1 . . 118.1(2) ?
    C5 C6 C7 . . 123.7(2) ?
    C1 C6 C7 . . 118.2(2) ?
    N2 C7 C8 . . 111.5(2) ?
    N2 C7 C6 . . 125.0(2) ?
    C8 C7 C6 . . 123.5(2) ?
    C10 C8 C7 . . 106.7(2) ?
    C10 C8 N1 . . 128.7(2) ?
    C7 C8 N1 . . 124.6(2) ?
    N1 C9 H9A . . 109.5 ?
    N1 C9 H9B . . 109.5 ?
    H9A C9 H9B . . 109.5 ?
    N1 C9 H9C . . 109.5 ?
    H9A C9 H9C . . 109.5 ?
    H9B C9 H9C . . 109.5 ?
    N3 C10 C8 . . 104.7(2) ?
    N3 C10 C11 . . 126.3(2) ?
    C8 C10 C11 . . 128.9(2) ?
    C10 C11 H11A . . 109.5 ?
    C10 C11 H11B . . 109.5 ?
    H11A C11 H11B . . 109.5 ?
    C10 C11 H11C . . 109.5 ?
    H11A C11 H11C . . 109.5 ?
    H11B C11 H11C . . 109.5 ?
    C17 C12 C13 . . 120.2(2) ?
    C17 C12 N3 . . 120.0(2) ?
    C13 C12 N3 . . 119.7(2) ?
    C14 C13 C12 . . 119.4(2) ?
    C14 C13 H13 . . 120.3 ?
    C12 C13 H13 . . 120.3 ?
    C13 C14 C15 . . 121.5(2) ?
    C13 C14 H14 . . 119.2 ?
    C15 C14 H14 . . 119.2 ?
    C16 C15 C14 . . 117.5(2) ?
    C16 C15 C18 . . 123.9(2) ?
    C14 C15 C18 . . 118.5(2) ?
    C17 C16 C15 . . 121.3(2) ?
    C17 C16 H16 . . 119.4 ?
    C15 C16 H16 . . 119.4 ?
    C16 C17 C12 . . 120.0(2) ?
    C16 C17 H17 . . 120.0 ?
    C12 C17 H17 . . 120.0 ?
    C19 C18 C15 . . 128.5(2) ?
    C19 C18 H18 . . 115.7 ?
    C15 C18 H18 . . 115.7 ?
    C18 C19 O3 . . 122.6(2) ?
    C18 C19 C20 . . 121.9(2) ?
    O3 C19 C20 . . 115.4(2) ?
    O4 C20 C19 . . 118.4(3) ?
    O4 C20 C21 . . 122.5(2) ?
    C19 C20 C21 . . 119.1(2) ?
    C26 C21 C22 . . 120.9(3) ?
    C26 C21 C20 . . 119.4(3) ?
    C22 C21 C20 . . 119.7(2) ?
    C23 C22 C21 . . 118.7(3) ?
    C23 C22 C27 . . 119.9(3) ?
    C21 C22 C27 . . 121.4(2) ?
    C22 C23 C24 . . 121.4(3) ?
    C22 C23 H23 . . 119.3 ?
    C24 C23 H23 . . 119.3 ?
    C25 C24 C23 . . 118.5(3) ?
    C25 C24 C28 . . 120.7(3) ?
    C23 C24 C28 . . 120.9(3) ?
    C24 C25 C26 . . 122.0(3) ?
    C24 C25 H25 . . 119.0 ?
    C26 C25 H25 . . 119.0 ?
    C25 C26 C21 . . 118.5(3) ?
    C25 C26 C29 . . 119.6(3) ?
    C21 C26 C29 . . 121.9(3) ?
    C22 C27 H27A . . 109.5 ?
    C22 C27 H27B . . 109.5 ?
    H27A C27 H27B . . 109.5 ?
    C22 C27 H27C . . 109.5 ?
    H27A C27 H27C . . 109.5 ?
    H27B C27 H27C . . 109.5 ?
    C24 C28 H28A . . 109.5 ?
    C24 C28 H28B . . 109.5 ?
    H28A C28 H28B . . 109.5 ?
    C24 C28 H28C . . 109.5 ?
    H28A C28 H28C . . 109.5 ?
    H28B C28 H28C . . 109.5 ?
    C26 C29 H29A . . 109.5 ?
    C26 C29 H29B . . 109.5 ?
    H29A C29 H29B . . 109.5 ?
    C26 C29 H29C . . 109.5 ?
    H29A C29 H29C . . 109.5 ?
    H29B C29 H29C . . 109.5 ?
    C32 C31 H31A . . 109.5 ?
    C32 C31 H31B . . 109.5 ?
    H31A C31 H31B . . 109.5 ?
    C32 C31 H31C . . 109.5 ?
    H31A C31 H31C . . 109.5 ?
    H31B C31 H31C . . 109.5 ?
    C31 C32 C33 . . 97.9(8) ?
    C31 C32 H32A . . 112.2 ?
    C33 C32 H32A . . 112.2 ?
    C31 C32 H32B . . 112.2 ?
    C33 C32 H32B . . 112.2 ?
    H32A C32 H32B . . 109.8 ?
    C33 C33 C32 3_756 . 98.9(8) ?
    C33 C33 H33A 3_756 . 112.0 ?
    C32 C33 H33A . . 112.0 ?
    C33 C33 H33B 3_756 . 112.0 ?
    C32 C33 H33B . . 112.0 ?
    H33A C33 H33B . . 109.7 ?
    C35 C34 H34A . . 109.5 ?
    C35 C34 H34B . . 109.5 ?
    H34A C34 H34B . . 109.5 ?
    C35 C34 H34C . . 109.5 ?
    H34A C34 H34C . . 109.5 ?
    H34B C34 H34C . . 109.5 ?
    C36 C35 C34 . . 101.0(8) ?
    C36 C35 H35A . . 111.6 ?
    C34 C35 H35A . . 111.6 ?
    C36 C35 H35B . . 111.6 ?
    C34 C35 H35B . . 111.6 ?
    H35A C35 H35B . . 109.4 ?
    C35 C36 C36 . 3_756 102.5(8) ?
    C35 C36 H36A . . 111.3 ?
    C36 C36 H36A 3_756 . 111.3 ?
    C35 C36 H36B . . 111.3 ?
    C36 C36 H36B 3_756 . 111.3 ?
    H36A C36 H36B . . 109.2 ?
loop_
    _geom_torsion_atom_site_label_1
    _geom_torsion_atom_site_label_2
    _geom_torsion_atom_site_label_3
    _geom_torsion_atom_site_label_4
    _geom_torsion_site_symmetry_1
    _geom_torsion_site_symmetry_2
    _geom_torsion_site_symmetry_3
    _geom_torsion_site_symmetry_4
    _geom_torsion
    _geom_torsion_publ_flag
    O1 S1 N1 C8 . . . . -66.4(2) ?
    O2 S1 N1 C8 . . . . 163.78(18) ?
    C1 S1 N1 C8 . . . . 47.0(2) ?
    O1 S1 N1 C9 . . . . 159.4(2) ?
    O2 S1 N1 C9 . . . . 29.6(3) ?
    C1 S1 N1 C9 . . . . -87.2(3) ?
    C7 N2 N3 C10 . . . . -2.0(3) ?
    C7 N2 N3 C12 . . . . 179.5(2) ?
    O1 S1 C1 C2 . . . . -98.2(2) ?
    O2 S1 C1 C2 . . . . 32.5(3) ?
    N1 S1 C1 C2 . . . . 147.9(2) ?
    O1 S1 C1 C6 . . . . 76.6(2) ?
    O2 S1 C1 C6 . . . . -152.7(2) ?
    N1 S1 C1 C6 . . . . -37.3(2) ?
    C6 C1 C2 C3 . . . . -2.5(4) ?
    S1 C1 C2 C3 . . . . 172.1(2) ?
    C1 C2 C3 C4 . . . . 1.7(4) ?
    C2 C3 C4 C5 . . . . 1.0(4) ?
    C3 C4 C5 C6 . . . . -2.9(4) ?
    C4 C5 C6 C1 . . . . 2.1(4) ?
    C4 C5 C6 C7 . . . . -179.7(2) ?
    C2 C1 C6 C5 . . . . 0.6(4) ?
    S1 C1 C6 C5 . . . . -174.1(2) ?
    C2 C1 C6 C7 . . . . -177.7(2) ?
    S1 C1 C6 C7 . . . . 7.6(3) ?
    N3 N2 C7 C8 . . . . 1.6(3) ?
    N3 N2 C7 C6 . . . . -177.3(2) ?
    C5 C6 C7 N2 . . . . 15.8(4) ?
    C1 C6 C7 N2 . . . . -166.0(2) ?
    C5 C6 C7 C8 . . . . -162.9(3) ?
    C1 C6 C7 C8 . . . . 15.3(4) ?
    N2 C7 C8 C10 . . . . -0.7(3) ?
    C6 C7 C8 C10 . . . . 178.2(2) ?
    N2 C7 C8 N1 . . . . 179.2(2) ?
    C6 C7 C8 N1 . . . . -1.9(4) ?
    C9 N1 C8 C10 . . . . -78.1(4) ?
    S1 N1 C8 C10 . . . . 147.0(2) ?
    C9 N1 C8 C7 . . . . 102.0(3) ?
    S1 N1 C8 C7 . . . . -32.9(3) ?
    N2 N3 C10 C8 . . . . 1.6(3) ?
    C12 N3 C10 C8 . . . . 180.0(2) ?
    N2 N3 C10 C11 . . . . -176.4(2) ?
    C12 N3 C10 C11 . . . . 1.9(4) ?
    C7 C8 C10 N3 . . . . -0.6(3) ?
    N1 C8 C10 N3 . . . . 179.6(3) ?
    C7 C8 C10 C11 . . . . 177.4(3) ?
    N1 C8 C10 C11 . . . . -2.4(5) ?
    N2 N3 C12 C17 . . . . -144.2(2) ?
    C10 N3 C12 C17 . . . . 37.6(4) ?
    N2 N3 C12 C13 . . . . 33.9(3) ?
    C10 N3 C12 C13 . . . . -144.3(3) ?
    C17 C12 C13 C14 . . . . 0.7(4) ?
    N3 C12 C13 C14 . . . . -177.4(2) ?
    C12 C13 C14 C15 . . . . 0.1(4) ?
    C13 C14 C15 C16 . . . . -1.2(4) ?
    C13 C14 C15 C18 . . . . 177.4(2) ?
    C14 C15 C16 C17 . . . . 1.6(4) ?
    C18 C15 C16 C17 . . . . -177.0(2) ?
    C15 C16 C17 C12 . . . . -0.9(4) ?
    C13 C12 C17 C16 . . . . -0.3(4) ?
    N3 C12 C17 C16 . . . . 177.8(2) ?
    C16 C15 C18 C19 . . . . 10.3(4) ?
    C14 C15 C18 C19 . . . . -168.2(3) ?
    C15 C18 C19 O3 . . . . -0.1(4) ?
    C15 C18 C19 C20 . . . . 178.9(2) ?
    C18 C19 C20 O4 . . . . -179.2(3) ?
    O3 C19 C20 O4 . . . . -0.1(4) ?
    C18 C19 C20 C21 . . . . 0.3(4) ?
    O3 C19 C20 C21 . . . . 179.4(2) ?
    O4 C20 C21 C26 . . . . 86.3(3) ?
    C19 C20 C21 C26 . . . . -93.1(3) ?
    O4 C20 C21 C22 . . . . -94.7(3) ?
    C19 C20 C21 C22 . . . . 85.9(3) ?
    C26 C21 C22 C23 . . . . 1.6(4) ?
    C20 C21 C22 C23 . . . . -177.4(2) ?
    C26 C21 C22 C27 . . . . -179.3(2) ?
    C20 C21 C22 C27 . . . . 1.7(4) ?
    C21 C22 C23 C24 . . . . -0.3(4) ?
    C27 C22 C23 C24 . . . . -179.4(3) ?
    C22 C23 C24 C25 . . . . -1.1(4) ?
    C22 C23 C24 C28 . . . . 179.6(3) ?
    C23 C24 C25 C26 . . . . 1.3(4) ?
    C28 C24 C25 C26 . . . . -179.5(3) ?
    C24 C25 C26 C21 . . . . -0.1(4) ?
    C24 C25 C26 C29 . . . . 179.8(3) ?
    C22 C21 C26 C25 . . . . -1.4(4) ?
    C20 C21 C26 C25 . . . . 177.6(2) ?
    C22 C21 C26 C29 . . . . 178.7(3) ?
    C20 C21 C26 C29 . . . . -2.4(4) ?
    C31 C32 C33 C33 . . . 3_756 167.7(17) ?
    C34 C35 C36 C36 . . . 3_756 -43(3) ?
loop_
    _geom_hbond_atom_site_label_D
    _geom_hbond_atom_site_label_H
    _geom_hbond_atom_site_label_A
    _geom_hbond_site_symmetry_A
    _geom_hbond_distance_DH
    _geom_hbond_distance_HA
    _geom_hbond_distance_DA
    _geom_hbond_angle_DHA
    O3 H3O O2 2_645 0.84 2.15 2.854(3) 141.1
    O3 H3O O4 . 0.84 2.18 2.646(3) 115.3
    C3 H3 O1 1_655 0.95 2.56 3.328(3) 138.2
    C23 H23 O1 3_666 0.95 2.58 3.436(4) 150.4
    C9 H9C O2 . 0.98 2.46 2.825(4) 101.9
    C16 H16 O3 . 0.95 2.28 2.907(3) 122.6
_iucr_refine_instructions_details
;
TITL yp15cu in P2(1)/n
CELL 1.54178   7.1772  23.2178  16.7740  90.000  99.526  90.000
ZERR    4.00   0.0002   0.0005   0.0004   0.000   0.001   0.000
LATT 1
SYMM 0.5-X, 0.5+Y, 0.5-Z
SFAC C H N O S
UNIT 128 136 12 16 4
TEMP -100
SIZE 0.20 0.05 0.04
ACTA
BOND $H
HTAB
CONF
DFIX  1.54  0.01  C31 C32  C32 C33  C33 C33_$1
DFIX  1.54  0.01  C34 C35  C35 C36  C36 C36_$1
DFIX  2.32  0.01  C31 C33  C32 C33_$1  C34 C36 C35 C36_$1
FMAP 2
PLAN -10
FREE  C31 C33
FREE  C34 C36_$1
EQIV   $1   -x+2, -y, -z+1
EQIV   $2   -x+3/2, y-1/2, -z+1/2
EQIV   $3   1+x,y,z
EQIV   $4   1-x,1-y,1-z
HTAB   O3   O2_$2
HTAB   O3   O4
HTAB   C3   O1_$3
HTAB   C23  O1_$4
HTAB   C9   O2
HTAB   C16  O3
MPLA  4  C1 C6 C7 C8  N1 S1
MPLA  5  N2 N3 C7 C8 C10
MPLA  6  C12 > C17
L.S.  15
OMIT  -3.0000 180
WGHT    0.076900    4.279800
FVAR       0.10250   0.59013
S1    5    1.134740    0.585331    0.209822    11.00000    0.03258    0.01848 =
         0.02613    0.00525    0.00844    0.00075
O1    4    1.023789    0.620941    0.253250    11.00000    0.03369    0.02195 =
         0.03671    0.00326    0.01087    0.00319
O2    4    1.189061    0.606469    0.136866    11.00000    0.04391    0.02698 =
         0.03059    0.01090    0.01170    0.00300
O3    4    0.476540    0.205874    0.446577    11.00000    0.03606    0.02137 =
         0.02899   -0.00406    0.00852   -0.00866
AFIX 147
H3O   2    0.425511    0.173276    0.445821    11.00000   -1.50000
AFIX   0
O4    4    0.351490    0.145006    0.560223    11.00000    0.04538    0.02289 =
         0.03781   -0.00082    0.00987   -0.00973
N1    3    1.017443    0.524945    0.187918    11.00000    0.04072    0.02353 =
         0.02175    0.00448    0.00629   -0.00290
N2    3    1.089223    0.458653    0.386014    11.00000    0.02356    0.01868 =
         0.02422    0.00124    0.00395   -0.00220
N3    3    0.917753    0.437231    0.351106    11.00000    0.02491    0.01784 =
         0.02214    0.00104    0.00321   -0.00261
C1    1    1.338279    0.565380    0.278652    11.00000    0.03057    0.02062 =
         0.02591    0.00041    0.00938    0.00113
C2    1    1.506689    0.595221    0.279606    11.00000    0.03719    0.02215 =
         0.03559    0.00457    0.01654   -0.00101
AFIX  43
H2    2    1.518062    0.623090    0.239222    11.00000   -1.20000
AFIX   0
C3    1    1.657087    0.583681    0.340208    11.00000    0.02875    0.02740 =
         0.04445    0.00009    0.01311   -0.00365
AFIX  43
H3    2    1.771823    0.604475    0.342415    11.00000   -1.20000
AFIX   0
C4    1    1.641613    0.541847    0.397961    11.00000    0.02458    0.02833 =
         0.03616   -0.00026    0.00643    0.00012
AFIX  43
H4    2    1.745156    0.534628    0.439915    11.00000   -1.20000
AFIX   0
C5    1    1.476085    0.510585    0.394752    11.00000    0.02855    0.02055 =
         0.02766    0.00194    0.00869    0.00015
AFIX  43
H5    2    1.468858    0.480851    0.433028    11.00000   -1.20000
AFIX   0
C6    1    1.320188    0.522475    0.335759    11.00000    0.02694    0.01799 =
         0.02422   -0.00134    0.00939   -0.00044
C7    1    1.141238    0.491742    0.328718    11.00000    0.02794    0.01616 =
         0.02306    0.00070    0.00648    0.00068
C8    1    1.003371    0.492717    0.259290    11.00000    0.03095    0.02035 =
         0.02097    0.00232    0.00520    0.00094
C9    1    1.069804    0.490515    0.120056    11.00000    0.10760    0.03267 =
         0.02912   -0.00256    0.02290   -0.01218
AFIX 137
H9A   2    0.977513    0.459538    0.105891    11.00000   -1.50000
H9B   2    1.195714    0.473844    0.136583    11.00000   -1.50000
H9C   2    1.070644    0.515506    0.073034    11.00000   -1.50000
AFIX   0
C10   1    0.858981    0.457682    0.274445    11.00000    0.02930    0.01863 =
         0.02296   -0.00005    0.00186    0.00070
C11   1    0.674893    0.445301    0.222054    11.00000    0.03323    0.02835 =
         0.02909    0.00328   -0.00405   -0.00371
AFIX 137
H11A  2    0.640476    0.477591    0.184905    11.00000   -1.50000
H11B  2    0.577082    0.440062    0.255837    11.00000   -1.50000
H11C  2    0.685939    0.410102    0.190933    11.00000   -1.50000
AFIX   0
C12   1    0.822869    0.399027    0.397405    11.00000    0.02079    0.01706 =
         0.02545    0.00221    0.00447    0.00191
C13   1    0.840557    0.406549    0.480523    11.00000    0.02440    0.01721 =
         0.02646   -0.00156    0.00180   -0.00240
AFIX  43
H13   2    0.911244    0.437969    0.506180    11.00000   -1.20000
AFIX   0
C14   1    0.754593    0.368002    0.525459    11.00000    0.02697    0.01957 =
         0.02048    0.00089    0.00354    0.00149
AFIX  43
H14   2    0.766799    0.373288    0.582248    11.00000   -1.20000
AFIX   0
C15   1    0.649423    0.321113    0.489146    11.00000    0.02006    0.01920 =
         0.02467    0.00021    0.00529    0.00128
C16   1    0.631721    0.315428    0.405100    11.00000    0.02343    0.01922 =
         0.02698   -0.00342    0.00450   -0.00260
AFIX  43
H16   2    0.558724    0.284689    0.378755    11.00000   -1.20000
AFIX   0
C17   1    0.717979    0.353490    0.359942    11.00000    0.02586    0.01964 =
         0.02302   -0.00036    0.00535    0.00125
AFIX  43
H17   2    0.705673    0.348571    0.303087    11.00000   -1.20000
AFIX   0
C18   1    0.569191    0.280731    0.540790    11.00000    0.02283    0.02288 =
         0.02257    0.00035    0.00486    0.00049
AFIX  43
H18   2    0.572201    0.292661    0.595163    11.00000   -1.20000
AFIX   0
C19   1    0.491239    0.228644    0.521484    11.00000    0.02308    0.02237 =
         0.02590   -0.00014    0.00423    0.00039
C20   1    0.418389    0.192082    0.581807    11.00000    0.02201    0.01955 =
         0.03352    0.00398    0.00348    0.00040
C21   1    0.430690    0.213645    0.666738    11.00000    0.02824    0.01918 =
         0.02812    0.00496    0.00522   -0.00609
C22   1    0.287380    0.248986    0.686945    11.00000    0.03060    0.02004 =
         0.02501    0.00479    0.00494   -0.00486
C23   1    0.305589    0.270419    0.765271    11.00000    0.03365    0.02524 =
         0.02696    0.00363    0.00873   -0.00702
AFIX  43
H23   2    0.209325    0.294563    0.779446    11.00000   -1.20000
AFIX   0
C24   1    0.461831    0.257265    0.823370    11.00000    0.03682    0.03716 =
         0.02572    0.00463    0.00667   -0.01515
C25   1    0.599318    0.221106    0.801971    11.00000    0.02751    0.04537 =
         0.03140    0.01061   -0.00286   -0.00854
AFIX  43
H25   2    0.705050    0.211255    0.841567    11.00000   -1.20000
AFIX   0
C26   1    0.587068    0.198889    0.724472    11.00000    0.02394    0.03070 =
         0.03707    0.00879    0.00195   -0.00465
C27   1    0.117166    0.264647    0.625532    11.00000    0.03335    0.03271 =
         0.02702    0.00296    0.00143    0.00527
AFIX 137
H27A  2    0.024059    0.284257    0.652598    11.00000   -1.50000
H27B  2    0.061061    0.229582    0.599261    11.00000   -1.50000
H27C  2    0.155645    0.290290    0.584784    11.00000   -1.50000
AFIX   0
C28   1    0.480131    0.281017    0.907635    11.00000    0.04978    0.06356 =
         0.02852   -0.00177    0.00368   -0.02064
AFIX 137
H28A  2    0.531134    0.251231    0.946606    11.00000   -1.50000
H28B  2    0.355593    0.293091    0.918112    11.00000   -1.50000
H28C  2    0.565602    0.314221    0.913146    11.00000   -1.52000
AFIX   0
C29   1    0.740797    0.160010    0.704776    11.00000    0.03193    0.04454 =
         0.05340    0.00489    0.00221    0.00679
AFIX 137
H29A  2    0.720590    0.120872    0.723489    11.00000   -1.50000
H29B  2    0.863720    0.174212    0.731820    11.00000   -1.50000
H29C  2    0.738250    0.159614    0.646184    11.00000   -1.50000
AFIX   0
EADP  C31 C34
EADP  C32 C35
EADP  C33 C36
PART  1
C31   1    0.802629    0.108113    0.506960    21.00000    0.19929    0.20471 =
         0.25320    0.10023    0.05261   -0.04854
AFIX  33
H31A  2    0.775723    0.144070    0.476640    21.00000   -1.50000
H31B  2    0.851020    0.116967    0.563736    21.00000   -1.50000
H31C  2    0.686381    0.085434    0.503388    21.00000   -1.50000
AFIX   0
C32   1    0.947888    0.074186    0.471881    21.00000    0.13093    0.09752 =
         0.19148   -0.03616    0.09222   -0.02987
AFIX  23
H32A  2    1.073091    0.093191    0.480906    21.00000   -1.20000
H32B  2    0.908070    0.066400    0.413520    21.00000   -1.20000
AFIX   0
C33   1    0.945121    0.019779    0.523281    21.00000    0.07829    0.07574 =
         0.19620    0.00745   -0.02135   -0.03886
AFIX  23
H33A  2    1.009895    0.025686    0.579535    21.00000   -1.20000
H33B  2    0.815004    0.005704    0.523505    21.00000   -1.20000
AFIX   0
PART  2
C34   1    0.954591    0.088650    0.543991   -21.00000    0.19929    0.20471 =
         0.25320    0.10023    0.05261   -0.04854
AFIX  33
H34A  2    0.975890    0.130349    0.544448   -21.00000   -1.50000
H34B  2    1.070323    0.069142    0.569485   -21.00000   -1.50000
H34C  2    0.851998    0.079769    0.573983   -21.00000   -1.50000
AFIX   0
C35   1    0.901627    0.068179    0.457957   -21.00000    0.13093    0.09752 =
         0.19148   -0.03616    0.09222   -0.02987
AFIX  23
H35A  2    0.773284    0.081112    0.433709   -21.00000   -1.20000
H35B  2    0.993482    0.081434    0.423910   -21.00000   -1.20000
AFIX   0
C36   1    0.909813    0.003928    0.469616   -21.00000    0.07829    0.07574 =
         0.19620    0.00745   -0.02135   -0.03886
AFIX  23
H36A  2    0.917505   -0.016246    0.418266   -21.00000   -1.20000
H36B  2    0.798346   -0.010313    0.491427   -21.00000   -1.20000
AFIX  0
PART  0
HKLF 4
REM  yp15cu in P2(1)/n
REM R1 =  0.0570 for   4191 Fo > 4sig(Fo)  and  0.0670 for all   4979 data
REM    377 parameters refined using     10 restraints
END
WGHT      0.0764      4.3037
REM Highest difference peak  1.208,  deepest hole -0.662,  1-sigma level  0.066
Q1    1   0.6930  0.4864  0.0349  11.00000  0.05    1.21
Q2    1   0.6097  0.5224 -0.0781  11.00000  0.05    0.76
Q3    1   0.5432  0.5183  0.0018  11.00000  0.05    0.74
Q4    1   0.6517  0.5994 -0.0159  11.00000  0.05    0.50
Q5    1   0.7047  0.5779  0.0357  11.00000  0.05    0.36
Q6    1   0.9430  0.4988  0.1048  11.00000  0.05    0.34
Q7    1   0.5237  0.5831 -0.0189  11.00000  0.05    0.33
Q8    1   0.8181  0.1440  0.7522  11.00000  0.05    0.28
Q9    1   1.2367  0.5748  0.2540  11.00000  0.05    0.27
Q10   1   0.8948  0.4908  0.2736  11.00000  0.05    0.24
;
