# Supplementary material for: 3-[4-(3,4-Dimethyl-5,5-dioxo-2H,4H-pyrazolo­[4,3-c][1,2]benzothia­zin-2-yl)phen­yl]-2-hy­droxy-1-mesitylprop-2-en-1-one hexane hemisolvate
Source: Acta Crystallogr Sect E Struct Rep Online. 2012 Jan 18;68(Pt 2):o460–1. doi: 10.1107/S1600536812000712 (PMC3275214; doi:10.1107/S1600536812000712)
Supplement: Supplementary file 2 [file e-68-0o460-Isup2.hkl]

#
# h,k,l, Fc-squared, Fo-squared, sigma(Fo-squared) and status flag
#
data_I
_shelx_title ' yp15cu in P2(1)/n'
_shelx_refln_list_code          4
_shelx_F_calc_maximum      314.56
_exptl_crystal_F_000      1180.00
_reflns_d_resolution_high  0.8307
 
loop_
 _symmetry_equiv_pos_as_xyz
 'x, y, z'
 '-x+1/2, y+1/2, -z+1/2'
 '-x, -y, -z'
 'x-1/2, -y-1/2, z-1/2'
 
_cell_length_a     7.1772
_cell_length_b    23.2178
_cell_length_c    16.7740
_cell_angle_alpha  90.000
_cell_angle_beta   99.526
_cell_angle_gamma  90.000
 
_shelx_F_squared_multiplier     1.000
 
loop_
 _refln_index_h
 _refln_index_k
 _refln_index_l
 _refln_F_squared_calc
 _refln_F_squared_meas
 _refln_F_squared_sigma
 _refln_observed_status
   2   0   0     6521.04     6493.50     50.02 o
   4   0   0     1253.13     1411.43     29.27 o
   6   0   0     1568.65     1598.56     27.78 o
   8   0   0      244.10      216.35     13.22 o
   1   1   0     7376.89     8312.90     42.61 o
   2   1   0     2626.49     2569.83     15.68 o
   3   1   0       60.34       14.62      2.00 o
   4   1   0       28.00       32.21      3.54 o
   5   1   0      517.41      647.20     10.72 o
   6   1   0      591.68      666.27     12.01 o
   7   1   0       54.14       49.04      6.76 o
   8   1   0      375.48      408.06     15.55 o
   0   2   0     3711.29     3235.34     34.25 o
   1   2   0    23840.24    25410.55    105.60 o
   2   2   0       80.24      110.18      1.99 o
   3   2   0     1093.79      874.68     10.34 o
   4   2   0     1332.79     1342.12     16.33 o
   5   2   0     1040.11      967.37     20.73 o
   6   2   0     1285.14     1303.02     19.36 o
   7   2   0      265.27      243.67     11.78 o
   8   2   0       52.18       42.20      8.41 o
   1   3   0      666.97      711.01      6.16 o
   2   3   0    19961.53    19394.07     99.21 o
   3   3   0      107.86      165.61      5.76 o
   4   3   0       18.97       17.13      4.30 o
   5   3   0      102.32      149.45      8.21 o
   6   3   0     2057.68     2128.59     26.38 o
   7   3   0       42.17       41.15      6.66 o
   8   3   0      120.89      115.87     11.96 o
   0   4   0    12635.30    14512.62    150.36 o
   1   4   0     2963.11     2855.13     17.79 o
   2   4   0    23148.64    22864.84    115.44 o
   3   4   0      582.25      694.83     11.47 o
   4   4   0       93.20       88.84      7.01 o
   5   4   0      818.96      887.62     23.01 o
   6   4   0       56.97       57.43      6.97 o
   7   4   0        9.28       10.14      7.67 o
   8   4   0       36.77       60.94     27.13 o
   1   5   0     1035.57      873.66      8.30 o
   2   5   0      291.16      290.86      3.73 o
   3   5   0     7244.78     7681.98     66.34 o
   4   5   0       38.94       12.59      4.72 o
   5   5   0       84.53      121.85     14.94 o
   6   5   0       22.78       39.30      6.97 o
   7   5   0      115.57      135.92     11.54 o
   8   5   0       15.78       20.94     13.80 o
   0   6   0     8387.15     7584.80     72.71 o
   1   6   0     2799.75     3302.72     22.34 o
   2   6   0       58.54       83.02      2.53 o
   3   6   0      514.25      447.24     11.52 o
   4   6   0     1133.91     1138.69     20.45 o
   5   6   0       53.99       35.61      6.18 o
   6   6   0      329.48      320.20     13.19 o
   7   6   0      150.10      184.52     14.10 o
   8   6   0       33.30       33.80      9.76 o
   1   7   0      120.95      103.39      3.07 o
   2   7   0     9867.50     9923.18     56.30 o
   3   7   0       15.29       17.00      2.08 o
   4   7   0     2669.26     2853.34     50.97 o
   5   7   0      964.27      829.90     19.72 o
   6   7   0      119.96      110.16      9.48 o
   7   7   0       94.91       67.06     10.44 o
   8   7   0      156.82      140.86     12.78 o
   0   8   0      570.68      655.27     11.02 o
   1   8   0      117.55      114.10      3.54 o
   2   8   0        3.72       27.52      2.78 o
   3   8   0      833.70      989.61     10.38 o
   4   8   0     6303.59     6181.23     77.63 o
   5   8   0        2.02        1.08      5.73 o
   6   8   0      178.76      179.86     11.97 o
   7   8   0       14.40       35.87      8.97 o
   8   8   0       13.57       21.79      8.20 o
   1   9   0     3204.11     3459.59     23.63 o
   2   9   0     2177.63     2048.89     16.32 o
   3   9   0     1615.13     1659.00     14.84 o
   4   9   0        1.83       10.32      4.41 o
   5   9   0      385.75      328.25     13.25 o
   6   9   0       62.45       61.96      9.36 o
   7   9   0      557.23      560.86     20.65 o
   8   9   0        1.13        9.52      8.57 o
   0  10   0     5514.81     5424.58     51.23 o
   1  10   0     1381.85     1261.07     11.83 o
   2  10   0     4567.85     4840.31     32.37 o
   3  10   0     1623.68     1800.35     15.70 o
   4  10   0       17.33       17.50      5.46 o
   5  10   0     2092.37     1904.83     30.94 o
   6  10   0      479.22      497.40     30.50 o
   7  10   0      275.99      332.73     17.59 o
   1  11   0      198.67      229.39      5.38 o
   2  11   0      357.84      341.57      6.33 o
   3  11   0     1435.06     1383.39     19.64 o
   4  11   0       44.71       27.35      5.46 o
   5  11   0      107.26       86.74      8.46 o
   6  11   0      320.68      306.62     15.36 o
   7  11   0       12.53       -4.07      7.05 o
   0  12   0       90.40      108.82      7.11 o
   1  12   0      230.15      269.43      6.24 o
   2  12   0     1106.23     1233.65     13.47 o
   3  12   0        1.78       12.43      3.19 o
   4  12   0      471.89      381.50     12.71 o
   5  12   0      217.00      230.30     12.97 o
   6  12   0      734.06      680.90     20.69 o
   7  12   0      114.23      126.31     11.74 o
   1  13   0      257.38      292.85      7.30 o
   2  13   0      337.56      403.78      8.57 o
   3  13   0     1111.68     1075.47     13.28 o
   4  13   0      780.22      699.03     32.14 o
   5  13   0      488.42      548.86     23.49 o
   6  13   0        1.46        2.12      7.84 o
   7  13   0      855.34      850.03     30.87 o
   0  14   0      969.50      943.22     17.30 o
   1  14   0      132.81      169.83      6.74 o
   2  14   0      826.97      856.61     11.43 o
   3  14   0        1.83        2.11      3.12 o
   4  14   0       37.29       55.94      5.99 o
   5  14   0      588.74      616.61     17.52 o
   6  14   0      165.07      183.87     13.20 o
   7  14   0       11.93        3.60      8.10 o
   1  15   0      308.18      406.99      9.76 o
   2  15   0      764.70      779.56     13.04 o
   3  15   0      828.16      768.15     10.75 o
   4  15   0       46.07       29.30      5.88 o
   5  15   0       40.97       39.65      7.20 o
   6  15   0      854.37      769.84     27.62 o
   7  15   0       57.01       44.84      7.91 o
   0  16   0      936.51     1022.93     19.67 o
   1  16   0      543.45      524.67     13.10 o
   2  16   0       86.42       70.97      4.52 o
   3  16   0      119.52       93.86      7.59 o
   4  16   0      124.62      135.97      9.20 o
   5  16   0       76.76       56.14      7.56 o
   6  16   0      114.86      136.82     10.45 o
   1  17   0      622.66      511.00     11.48 o
   2  17   0      115.42      136.39      5.83 o
   3  17   0     1114.91     1069.22     14.59 o
   4  17   0      812.04      857.98     19.55 o
   5  17   0       93.77       92.42      8.31 o
   6  17   0       12.13       16.18      7.13 o
   0  18   0      287.83      344.64     17.52 o
   1  18   0       91.62       77.54      6.49 o
   2  18   0      238.42      259.50      7.41 o
   3  18   0        0.58        0.26      4.57 o
   4  18   0      404.24      360.15     12.58 o
   5  18   0      155.42      148.99      8.67 o
   6  18   0        5.20       -0.63      6.92 o
   1  19   0       62.23       97.92      6.24 o
   2  19   0     2568.34     2527.32     26.29 o
   3  19   0      239.31      207.53      9.08 o
   4  19   0      625.50      685.43     15.91 o
   5  19   0       87.23       83.97      7.69 o
   6  19   0      423.23      412.78     24.28 o
   0  20   0      162.18      170.06     22.29 o
   1  20   0      235.44      176.57      8.82 o
   2  20   0      148.90      154.05      7.37 o
   3  20   0       55.58       46.62      6.01 o
   4  20   0        0.46        3.23      5.62 o
   5  20   0      534.77      531.62     12.19 o
   1  21   0       30.44       40.80      7.13 o
   2  21   0      351.65      357.40     10.12 o
   3  21   0     1071.44     1069.71     30.99 o
   4  21   0      202.74      204.36     19.97 o
   5  21   0      129.47      134.86      9.08 o
   0  22   0      969.95      994.77     32.60 o
   1  22   0       66.15       55.23      7.38 o
   2  22   0       42.28       36.36      5.94 o
   3  22   0      292.85      305.64     15.95 o
   4  22   0     1148.11     1124.97     24.73 o
   5  22   0       34.52       37.84      6.81 o
   1  23   0       23.73        7.60      7.86 o
   2  23   0      250.96      253.95     12.50 o
   3  23   0      269.45      310.68     13.83 o
   4  23   0       49.14       33.25      6.86 o
   0  24   0       19.47       26.65     12.37 o
   1  24   0      371.47      382.41     60.92 o
   2  24   0      104.83      140.57     17.61 o
   3  24   0       33.08       47.95     10.52 o
   4  24   0       30.21       23.49      8.23 o
   1  25   0      625.71      634.92     24.27 o
   2  25   0      148.67      182.44     15.31 o
   3  25   0       20.95       57.98     19.99 o
   0  26   0       19.67        2.86      9.52 o
   1  26   0      380.49      357.29     14.40 o
   2  26   0       14.22       11.42     12.37 o
   3  26   0       32.91       36.49      8.92 o
   1  27   0       15.88       20.94      9.52 o
  -7   0   1       16.62       12.32     13.25 o
  -5   0   1      581.11      539.93     13.05 o
  -3   0   1      358.67      505.42     19.04 o
  -1   0   1     2957.42     3416.90     20.45 o
   1   0   1     4550.01     5258.55     39.59 o
   3   0   1     1012.37      882.56     10.65 o
   5   0   1      342.89      292.86     12.85 o
   7   0   1      447.20      499.44     19.50 o
  -8   1   1       19.68        5.93      5.84 o
  -7   1   1      433.34      469.60     18.90 o
  -6   1   1      164.74      146.12      6.84 o
  -5   1   1       71.10       65.38      4.83 o
  -4   1   1      137.30      119.70      5.60 o
  -3   1   1      829.96      694.18      8.19 o
  -2   1   1    17126.22    15681.42     77.64 o
  -1   1   1     1615.73     2139.18      9.03 o
   0   1   1      112.72      482.56      3.97 o
   1   1   1     9967.18     8974.41     48.19 o
   2   1   1     1213.35      971.93      7.61 o
   3   1   1      474.05      403.09      5.69 o
   4   1   1      304.45      285.47     10.22 o
   5   1   1        0.25        0.93      4.57 o
   6   1   1       19.76       20.95      5.40 o
   7   1   1      404.80      460.74     13.48 o
   8   1   1       35.59       30.27     14.28 o
  -8   2   1      167.76      161.06     11.67 o
  -7   2   1      554.51      538.39     14.46 o
  -6   2   1     1367.35     1372.73     17.33 o
  -5   2   1      196.44      178.22      6.45 o
  -4   2   1        9.39       -0.43      3.08 o
  -3   2   1      311.12      483.10      7.10 o
  -2   2   1     1033.63      948.29      6.51 o
  -1   2   1       20.05       55.49      1.54 o
   0   2   1     1209.67     1385.99      9.43 o
   1   2   1    18493.32    17737.00     97.05 o
   2   2   1    12728.87    13069.14     87.25 o
   3   2   1      129.42       93.73      3.21 o
   4   2   1      304.37      350.75     11.46 o
   5   2   1      149.55      106.02     10.05 o
   6   2   1     1140.70     1210.75     18.54 o
   7   2   1        5.02        2.42      6.63 o
   8   2   1      125.94      130.29     11.96 o
  -8   3   1       22.53       19.30      7.62 o
  -7   3   1       77.47       75.88      7.82 o
  -6   3   1      439.62      448.00     11.60 o
  -5   3   1      735.74      737.80     13.80 o
  -4   3   1      123.15      130.13      5.91 o
  -3   3   1       37.62       16.09      2.21 o
  -2   3   1     1835.92     2230.80     12.45 o
  -1   3   1     7010.39     5834.09     31.35 o
   0   3   1     1327.73      855.48      6.97 o
   1   3   1       91.79      186.64      2.73 o
   2   3   1      773.32      830.32      6.82 o
   3   3   1        1.54        2.58      3.34 o
   4   3   1      165.37      133.84      6.54 o
   5   3   1       65.63       52.67      7.62 o
   6   3   1       16.23       19.89      5.72 o
   7   3   1       89.14       83.86      9.78 o
   8   3   1        0.19       -3.00     15.23 o
  -8   4   1      558.91      529.18     17.90 o
  -7   4   1        2.51        8.10      7.73 o
  -6   4   1       36.89       49.81      7.01 o
  -5   4   1      248.70      207.81      8.54 o
  -4   4   1      352.82      346.18      8.80 o
  -3   4   1     2939.00     3384.57     22.66 o
  -2   4   1     4704.93     4618.16     23.31 o
  -1   4   1      466.60      580.07      5.81 o
   0   4   1    11800.31    11457.25     70.20 o
   1   4   1     3007.87     2504.94     16.72 o
   2   4   1     9969.01    10152.94     58.55 o
   3   4   1      703.10      757.97     12.81 o
   4   4   1      528.25      408.03     11.75 o
   5   4   1      294.93      235.67     12.00 o
   6   4   1       52.17       56.59      6.81 o
   7   4   1       21.39       10.77      9.13 o
   8   4   1       15.20        2.86      7.66 o
  -8   5   1      199.57      197.62     14.26 o
  -7   5   1      517.31      560.32     15.53 o
  -6   5   1        3.41       -1.78      5.69 o
  -5   5   1      125.89       89.56     10.28 o
  -4   5   1     2768.15     2809.20     52.81 o
  -3   5   1     1498.72     1721.42     15.98 o
  -2   5   1      704.94      628.38      5.48 o
  -1   5   1    17830.57    16947.97     98.65 o
   0   5   1      806.56     1248.70     10.88 o
   1   5   1     1776.69     2117.50     14.36 o
   2   5   1     3230.71     3240.85     21.11 o
   3   5   1      119.79       96.56      4.83 o
   4   5   1      505.96      566.81     15.37 o
   5   5   1      143.49      143.46     11.76 o
   6   5   1       22.02       27.99      7.15 o
   7   5   1        1.12       -6.67      7.78 o
   8   5   1        9.99        4.88     12.14 o
  -8   6   1       16.68       15.37      9.52 o
  -7   6   1      270.98      232.64     13.66 o
  -6   6   1       40.30       37.98      7.10 o
  -5   6   1     1026.36      874.34     16.40 o
  -4   6   1      239.68      294.50     17.17 o
  -3   6   1      440.58      380.14      6.63 o
  -2   6   1     8639.78     9192.41     47.79 o
  -1   6   1    14424.64    13561.81     84.34 o
   0   6   1     4506.02     4701.38     35.47 o
   1   6   1     1580.01     1397.83     11.99 o
   2   6   1        8.80       33.00      3.81 o
   3   6   1      120.13      142.22      6.08 o
   4   6   1     3607.64     3749.47     57.20 o
   5   6   1     1014.53     1065.79     22.70 o
   6   6   1      837.71      861.61     21.14 o
   7   6   1      140.14      151.10     20.03 o
   8   6   1        4.94        3.49      6.78 o
  -8   7   1      227.38      240.53     27.53 o
  -7   7   1       69.08      112.57     10.40 o
  -6   7   1      123.70      136.04      9.29 o
  -5   7   1      261.68      310.04     10.88 o
  -4   7   1     1075.61     1148.22     21.10 o
  -3   7   1      866.17      930.14     10.07 o
  -2   7   1     2669.17     2515.75     19.64 o
  -1   7   1      770.81      615.68      6.81 o
   0   7   1      250.12      241.20      5.48 o
   1   7   1     1858.02     2039.24     14.19 o
   2   7   1       10.82       22.09      1.99 o
   3   7   1     1398.55     1292.85     17.62 o
   4   7   1     3981.77     3890.28     82.57 o
   5   7   1     1651.31     1560.81     31.93 o
   6   7   1      461.24      393.99     17.20 o
   7   7   1       15.45        9.22     12.27 o
   8   7   1        1.88        7.37      7.69 o
  -8   8   1      408.65      407.23     15.34 o
  -7   8   1        7.38       15.32      8.11 o
  -6   8   1      111.70       99.65      8.70 o
  -5   8   1      223.37      204.92      9.46 o
  -4   8   1     2057.12     1909.60     24.67 o
  -3   8   1     1227.58     1492.27     13.60 o
  -2   8   1     1015.69     1035.25     10.01 o
  -1   8   1       33.45       40.71      2.59 o
   0   8   1    16485.10    16316.63    114.31 o
   1   8   1      364.15      347.28      4.86 o
   2   8   1      619.90      733.82      8.05 o
   3   8   1       11.10       19.89      3.13 o
   4   8   1      235.49      214.24     13.25 o
   5   8   1       34.68       21.15      7.24 o
   6   8   1      389.48      445.02     22.67 o
   7   8   1      397.69      428.12     32.93 o
   8   8   1      157.17      172.29     15.23 o
  -8   9   1       71.48       54.63     18.56 o
  -7   9   1      319.75      372.10     17.04 o
  -6   9   1       25.96       37.67      7.21 o
  -5   9   1      919.67      977.61     22.37 o
  -4   9   1       76.91       72.02      8.72 o
  -3   9   1      817.72      992.13     11.35 o
  -2   9   1     3524.55     3885.00     26.77 o
  -1   9   1      671.28      733.78      7.94 o
   0   9   1     1778.27     1817.96     17.02 o
   1   9   1        4.78       36.22      2.42 o
   2   9   1       43.59       39.13      2.81 o
   3   9   1     5126.63     4866.60     35.40 o
   4   9   1        5.75        3.01      6.32 o
   5   9   1      594.88      539.07     17.73 o
   6   9   1        7.78       19.58      7.90 o
   7   9   1      292.46      271.32     15.71 o
  -7  10   1       25.67       41.28     14.15 o
  -6  10   1      332.92      287.11     13.89 o
  -5  10   1      959.11     1012.35     18.03 o
  -4  10   1      914.49      763.13     16.86 o
  -3  10   1     3971.65     4159.28     29.09 o
  -2  10   1       78.37       76.09      3.57 o
  -1  10   1    12829.87    12824.29     84.18 o
   0  10   1      252.60      307.13      6.51 o
   1  10   1      533.26      511.57      6.84 o
   2  10   1     1308.42     1443.29     12.46 o
   3  10   1      146.40      177.94      4.80 o
   4  10   1     4122.75     4251.26     53.41 o
   5  10   1        0.51        2.75      6.53 o
   6  10   1      312.86      267.17     14.20 o
   7  10   1      110.06       94.22     13.47 o
  -7  11   1        1.52        0.55      7.95 o
  -6  11   1     5442.11     5416.35     63.26 o
  -5  11   1      105.17      105.67      8.41 o
  -4  11   1      114.09      124.74      6.48 o
  -3  11   1      180.32      216.76      5.99 o
  -2  11   1     1120.65     1023.73     11.18 o
  -1  11   1       14.97       13.65      2.75 o
   0  11   1       27.11       29.29      3.16 o
   1  11   1       26.78       21.42      2.80 o
   2  11   1     2273.50     2360.51     18.09 o
   3  11   1      803.12      707.72      9.84 o
   4  11   1        8.85       10.87      5.25 o
   5  11   1     1350.81     1376.82     44.00 o
   6  11   1       32.71        6.19     13.46 o
   7  11   1        9.62        2.77      7.17 o
  -7  12   1       33.60       20.68      7.69 o
  -6  12   1       27.82       18.21      7.60 o
  -5  12   1      974.77     1022.28     33.03 o
  -4  12   1      272.89      264.01      8.90 o
  -3  12   1       30.17       25.59      3.31 o
  -2  12   1       20.52       20.21      3.01 o
  -1  12   1       19.17       14.61      2.84 o
   0  12   1      975.12      970.91     11.48 o
   1  12   1     1400.97     1422.19     14.95 o
   2  12   1        0.01        9.52      2.95 o
   3  12   1      495.01      505.17     10.33 o
   4  12   1      473.93      496.12     17.41 o
   5  12   1      769.15      669.23     21.64 o
   6  12   1        0.24       -0.79      7.51 o
   7  12   1       69.83       90.82     10.34 o
  -7  13   1      204.16      208.61     14.02 o
  -6  13   1        0.90        9.38      8.90 o
  -5  13   1     3212.40     3044.26     38.53 o
  -4  13   1      856.65      759.28     16.04 o
  -3  13   1       32.27       20.09      4.03 o
  -2  13   1      263.45      273.50      6.87 o
  -1  13   1      389.53      465.21      8.68 o
   0  13   1      445.73      485.46      8.44 o
   1  13   1       49.98       39.80      3.88 o
   2  13   1      349.94      383.24      8.02 o
   3  13   1     1141.94     1266.49     17.54 o
   4  13   1      104.38      128.88     11.92 o
   5  13   1      443.13      443.38     18.57 o
   6  13   1      289.05      314.18     17.47 o
   7  13   1      167.07       99.14     10.26 o
  -7  14   1       67.78       68.18     18.99 o
  -6  14   1       28.67       38.62      9.40 o
  -5  14   1      292.53      284.63     12.03 o
  -4  14   1     1518.11     1525.05     19.49 o
  -3  14   1      445.18      390.98      7.76 o
  -2  14   1       35.69       46.87      4.06 o
  -1  14   1      808.52     1012.64     14.01 o
   0  14   1     3163.40     3269.60     25.61 o
   1  14   1        5.13        4.17      3.37 o
   2  14   1      188.22      263.60      7.24 o
   3  14   1        0.28       -5.15      3.45 o
   4  14   1     1112.85      969.59     17.31 o
   5  14   1      378.40      311.54     19.11 o
   6  14   1       47.69       21.34     14.00 o
   7  14   1       10.21        1.77     10.29 o
  -7  15   1        8.57       10.98      7.28 o
  -6  15   1        0.12       -1.11     13.19 o
  -5  15   1       19.87       40.54      7.10 o
  -4  15   1      781.67      796.59     13.37 o
  -3  15   1      399.95      385.54      8.42 o
  -2  15   1        0.09        2.64      3.84 o
  -1  15   1      117.31      143.95      7.04 o
   0  15   1      348.20      297.32      7.71 o
   1  15   1       87.30      107.53      7.50 o
   2  15   1      348.98      360.14      8.98 o
   3  15   1       71.47       82.91      6.09 o
   4  15   1      466.75      404.21     17.97 o
   5  15   1     1197.68     1192.28     28.14 o
   6  15   1       62.16       52.31     11.68 o
   7  15   1        0.63        7.68      7.13 o
  -7  16   1      263.52      265.58     18.09 o
  -6  16   1       61.45       54.88      8.67 o
  -5  16   1        3.82        7.64      6.17 o
  -4  16   1      266.68      311.04      9.53 o
  -3  16   1      358.00      370.99      7.68 o
  -2  16   1      305.12      309.30      7.57 o
  -1  16   1      577.06      473.21     12.22 o
   0  16   1       74.74       85.14      5.42 o
   1  16   1       17.29       13.76      4.69 o
   2  16   1       30.40       35.68      4.97 o
   3  16   1        3.33        5.83      3.92 o
   4  16   1      309.18      247.28     11.64 o
   5  16   1       12.51       17.17      6.67 o
   6  16   1      190.86      172.11     17.17 o
  -6  17   1      290.02      295.54     13.28 o
  -5  17   1       25.31        3.10      8.07 o
  -4  17   1      144.74      141.69      7.20 o
  -3  17   1       20.24       34.44      3.99 o
  -2  17   1     1085.36      951.77     12.95 o
  -1  17   1      288.78      254.84      9.67 o
   0  17   1      459.48      546.70     11.94 o
   1  17   1       18.76       11.44      4.18 o
   2  17   1       40.23       37.12      4.07 o
   3  17   1        2.57       10.37      4.14 o
   4  17   1      317.80      305.37     12.63 o
   5  17   1      279.77      255.75     11.00 o
   6  17   1      217.92      211.16     11.42 o
  -6  18   1       81.72       75.40      7.66 o
  -5  18   1      283.16      293.85     11.06 o
  -4  18   1      347.65      299.09     11.70 o
  -3  18   1        1.58        4.21      4.84 o
  -2  18   1      421.73      373.92      8.44 o
  -1  18   1      315.46      264.41      9.24 o
   0  18   1      515.74      556.20     12.00 o
   1  18   1       82.08       58.24      5.56 o
   2  18   1        5.62        3.56      3.62 o
   3  18   1     1098.62     1001.29     17.22 o
   4  18   1      174.27      139.65      9.02 o
   5  18   1       99.01       90.59      7.42 o
   6  18   1      196.18      187.71      9.52 o
  -6  19   1       61.23       65.52      6.56 o
  -5  19   1       40.85       52.34      6.21 o
  -4  19   1        8.12        5.76      6.08 o
  -3  19   1     1327.31     1416.31     19.47 o
  -2  19   1      803.42      824.61     13.62 o
  -1  19   1      172.65      152.50      8.01 o
   0  19   1       86.18       62.99      7.57 o
   1  19   1      459.55      374.75     11.00 o
   2  19   1        1.28        1.31      3.87 o
   3  19   1      117.33      122.03      7.81 o
   4  19   1       91.66       78.82      7.58 o
   5  19   1        0.46       -2.74      5.19 o
   6  19   1       36.26       25.35      7.42 o
  -5  20   1       25.96       34.85      5.56 o
  -4  20   1      382.45      375.59     12.81 o
  -3  20   1       59.25       81.23     12.04 o
  -2  20   1       51.01       56.32      5.78 o
  -1  20   1      533.44      467.83     14.14 o
   0  20   1      918.79      888.78     20.79 o
   1  20   1      253.36      275.34      9.30 o
   2  20   1       71.06       61.67      5.84 o
   3  20   1       51.77       54.10      6.14 o
   4  20   1      119.28      154.81     10.53 o
   5  20   1        1.25        0.37      4.82 o
  -5  21   1       61.79       72.03      7.30 o
  -4  21   1       48.48       59.93      8.75 o
  -3  21   1      298.15      314.64     12.95 o
  -2  21   1      321.58      287.46      9.94 o
  -1  21   1      904.51      868.98     21.13 o
   0  21   1      125.35      159.14      9.22 o
   1  21   1      503.97      462.90     13.65 o
   2  21   1      166.99      194.03     10.45 o
   3  21   1       68.24       70.02      7.47 o
   4  21   1       27.51       28.34      7.47 o
   5  21   1       49.74       77.03      7.93 o
  -5  22   1       18.85       27.58      6.70 o
  -4  22   1      426.82      424.55     15.68 o
  -3  22   1       56.49       55.53      9.66 o
  -2  22   1        2.65        1.68      5.05 o
  -1  22   1       46.49       41.79      7.71 o
   0  22   1     1247.72     1220.07     25.67 o
   1  22   1      154.87      153.67     12.79 o
   2  22   1        0.78       13.31      4.82 o
   3  22   1       93.86      111.54     10.11 o
   4  22   1        0.66        2.31      6.68 o
   5  22   1      169.09      194.34     13.05 o
  -4  23   1       23.35       16.11      7.24 o
  -3  23   1      156.83      169.16     14.87 o
  -2  23   1      964.78     1014.25     26.59 o
  -1  23   1       84.69       91.32      8.54 o
   0  23   1      468.24      488.87     16.23 o
   1  23   1     1179.21     1130.97     21.00 o
   2  23   1      781.85      759.23     23.50 o
   3  23   1      352.51      371.63     19.20 o
   4  23   1       61.95       63.61      7.08 o
  -4  24   1        5.30       10.39     10.47 o
  -3  24   1      247.90      224.02     15.78 o
  -2  24   1       24.15       37.23     16.18 o
  -1  24   1      103.88      113.57     11.89 o
   0  24   1      213.15      263.38     17.15 o
   1  24   1      274.27      271.29     20.94 o
   2  24   1        2.64        9.41      8.94 o
   3  24   1      113.07      152.08     13.49 o
   4  24   1      103.44      137.55     10.52 o
  -3  25   1      278.36      248.54     20.94 o
  -2  25   1      464.38      498.46     22.09 o
  -1  25   1       20.37       19.91      7.54 o
   0  25   1      233.51      245.27     15.48 o
   1  25   1       70.46       71.03      9.33 o
   2  25   1      624.81      580.39     28.08 o
   3  25   1      200.22      211.32     13.94 o
  -3  26   1        0.36        1.37     10.47 o
  -2  26   1      208.29      247.49     21.89 o
  -1  26   1        4.85        1.80      5.95 o
   0  26   1      184.02      198.88     12.74 o
   1  26   1        0.20       15.23     11.42 o
   2  26   1       44.48       36.00     10.97 o
  -1  27   1       86.23       75.20     12.37 o
   0  27   1        2.24        3.33      5.38 o
   1  27   1      348.10      391.23     21.89 o
  -8   0   2       74.62       37.60      9.66 o
  -6   0   2       18.42       31.47      5.54 o
  -4   0   2      223.50       95.82      7.30 o
  -2   0   2     4071.71     3377.64     28.77 o
   0   0   2    10273.00    11849.89     97.64 o
   2   0   2       78.44       33.56      2.91 o
   4   0   2       20.19       25.91      9.07 o
   6   0   2     1098.93     1024.72     34.66 o
  -8   1   2       82.91       64.53      8.68 o
  -7   1   2      213.39      250.27     10.58 o
  -6   1   2      233.26      212.41      6.34 o
  -5   1   2       19.42       13.29      3.45 o
  -4   1   2        9.48        2.75      2.60 o
  -3   1   2     1069.59      946.47      9.54 o
  -2   1   2      486.88      470.31      4.18 o
  -1   1   2     1578.99     1555.93      7.56 o
   0   1   2      314.66      415.31      3.10 o
   1   1   2    24456.37    22406.52    112.96 o
   2   1   2      125.38      115.04      2.83 o
   3   1   2      527.69      673.39     10.51 o
   4   1   2      115.34      137.03      9.63 o
   5   1   2      865.60      808.87     18.51 o
   6   1   2      261.82      269.96     12.57 o
   7   1   2      160.40      102.16      7.71 o
   8   1   2       10.95        1.90      8.57 o
  -8   2   2      373.94      479.06     14.03 o
  -7   2   2      315.38      393.41     13.03 o
  -6   2   2      836.57      771.27     11.87 o
  -5   2   2       55.51       68.65      7.14 o
  -4   2   2       40.44       66.86      6.84 o
  -3   2   2       81.75       70.04      3.26 o
  -2   2   2      104.24      216.26      3.30 o
  -1   2   2     1147.85      608.73      4.73 o
   0   2   2     6853.18     6570.29     65.99 o
   1   2   2     4111.07     4541.02     26.47 o
   2   2   2     6895.54     6712.35     38.08 o
   3   2   2     2829.07     3230.62     33.32 o
   4   2   2      318.84      425.26     11.89 o
   5   2   2      399.80      379.02     15.25 o
   6   2   2     2047.39     1950.81     31.74 o
   7   2   2       31.65       30.55     13.19 o
   8   2   2      127.38      112.32     12.37 o
  -8   3   2       10.93        6.78      8.01 o
  -7   3   2      278.94      291.54     12.02 o
  -6   3   2     1747.74     1877.94     20.66 o
  -5   3   2       54.30       63.81      4.87 o
  -4   3   2       33.62       52.79      4.34 o
  -3   3   2        2.43        0.24      3.00 o
  -2   3   2      810.87      881.82      6.55 o
  -1   3   2     8006.89     7789.43     39.91 o
   0   3   2     3104.84     3438.24     24.99 o
   1   3   2       42.00       32.79      1.61 o
   2   3   2        3.68       18.46      1.69 o
   3   3   2     2718.18     2953.00     33.77 o
   4   3   2     4132.82     3914.12     70.80 o
   5   3   2      664.09      816.57     21.18 o
   6   3   2        4.60       -3.51      5.49 o
   7   3   2       55.27       22.75     11.02 o
   8   3   2       76.43       58.07     11.42 o
  -8   4   2      214.89      228.52     12.91 o
  -7   4   2       22.65       25.23      5.59 o
  -6   4   2      184.92      199.01      7.82 o
  -5   4   2      616.96      617.89     11.04 o
  -4   4   2     1975.32     2124.59     25.08 o
  -3   4   2      154.89      191.14      7.92 o
  -2   4   2     6441.94     5483.96     30.95 o
  -1   4   2    98945.05    92862.72    471.71 o
   0   4   2      809.12      444.56      4.53 o
   1   4   2       23.54       27.79      1.77 o
   2   4   2     4060.04     4499.59     33.18 o
   3   4   2    16276.41    16934.05    155.37 o
   4   4   2       46.89       25.65      5.62 o
   5   4   2       60.91       30.08      6.23 o
   6   4   2      150.25      150.40      9.41 o
   7   4   2      126.48      151.92     12.93 o
   8   4   2        0.26       -3.81      8.57 o
  -8   5   2       32.10       24.97     12.17 o
  -7   5   2      144.21      181.08     10.32 o
  -6   5   2      210.49      233.46     10.51 o
  -5   5   2      179.01      168.48      8.65 o
  -4   5   2       34.59       52.20      3.93 o
  -3   5   2      183.00      154.16      4.65 o
  -2   5   2     4118.96     3995.77     30.91 o
  -1   5   2    15220.45    16209.41     88.15 o
   0   5   2       93.58       73.16      2.77 o
   1   5   2     1503.63     1231.93     10.23 o
   2   5   2     1090.30     1338.84      9.47 o
   3   5   2      671.83      759.96     16.42 o
   4   5   2       10.44       13.88      6.55 o
   5   5   2       52.37       60.02      7.82 o
   6   5   2      177.45      168.36     10.93 o
   7   5   2      155.40      169.06     13.06 o
   8   5   2      138.74      144.69     13.33 o
  -8   6   2        4.79       18.22      8.05 o
  -7   6   2        1.92        3.91      5.78 o
  -6   6   2      745.70      748.39     16.56 o
  -5   6   2      583.94      466.23     15.22 o
  -4   6   2      656.65      657.72     11.66 o
  -3   6   2     1341.45     1682.36     16.68 o
  -2   6   2     9254.65     9502.86     62.42 o
  -1   6   2     2649.14     3438.30     23.41 o
   0   6   2     6068.76     6262.45     35.68 o
   1   6   2        6.96       19.86      2.22 o
   2   6   2     2612.33     2804.47     17.68 o
   3   6   2      476.30      383.95      9.39 o
   4   6   2     2979.63     2632.75     44.47 o
   5   6   2      329.74      284.54     12.06 o
   6   6   2       77.63       77.21      9.65 o
   7   6   2        3.88       18.87      8.16 o
   8   6   2       24.23       22.85      9.52 o
  -8   7   2      217.33      205.31     14.75 o
  -7   7   2      178.06      224.62     12.37 o
  -6   7   2      713.90      722.60     16.43 o
  -5   7   2      187.48      205.51      8.68 o
  -4   7   2        9.38       13.31      2.84 o
  -3   7   2     3579.16     3455.30     26.80 o
  -2   7   2        1.58        8.80      2.18 o
  -1   7   2     1278.38     1585.11     12.15 o
   0   7   2      480.53      529.44      5.86 o
   1   7   2       37.02       58.12      2.37 o
   2   7   2     3429.13     3462.50     22.02 o
   3   7   2      700.35      710.36     16.82 o
   4   7   2       52.50       86.78     15.74 o
   5   7   2     6912.30     6768.51     71.29 o
   6   7   2        3.83       10.01      6.77 o
   7   7   2       63.72       48.82      9.32 o
   8   7   2       53.10       52.35     10.47 o
  -8   8   2       34.22        8.42      8.07 o
  -7   8   2      164.49      134.83     10.24 o
  -6   8   2       57.55       45.07      6.88 o
  -5   8   2       15.93       20.21      5.24 o
  -4   8   2      390.33      436.29      9.43 o
  -3   8   2     3491.20     3688.66     28.77 o
  -2   8   2      885.12      714.83      9.47 o
  -1   8   2      451.30      553.72      6.70 o
   0   8   2      164.14      230.12      4.57 o
   1   8   2       77.96       92.39      3.18 o
   2   8   2     3772.15     3969.60     26.55 o
   3   8   2      766.62      598.96     12.94 o
   4   8   2     1342.19     1322.79     29.83 o
   5   8   2      648.46      709.20     29.70 o
   6   8   2      134.11      116.63     17.39 o
   7   8   2      273.86      269.28     26.90 o
  -8   9   2      212.67      203.71     23.80 o
  -7   9   2      166.98      152.57     10.56 o
  -6   9   2      148.68      156.65      9.92 o
  -5   9   2       45.60       77.65      6.78 o
  -4   9   2     1959.04     1723.13     19.89 o
  -3   9   2      420.93      479.31      6.54 o
  -2   9   2      144.75      251.14      5.46 o
  -1   9   2     1607.88     1669.81     14.06 o
   0   9   2     3207.16     3069.54     22.41 o
   1   9   2      827.02      820.80      7.77 o
   2   9   2     2337.09     2536.18     19.04 o
   3   9   2       76.55      110.27      5.01 o
   4   9   2        0.81        2.47      6.48 o
   5   9   2      482.89      430.50     14.83 o
   6   9   2     1648.77     1676.46     37.46 o
   7   9   2        0.07        8.72      7.79 o
  -8  10   2      161.95      176.28     13.01 o
  -7  10   2       28.07       27.64      7.72 o
  -6  10   2      164.29      174.07     10.63 o
  -5  10   2       75.11       76.87      6.67 o
  -4  10   2      202.86      240.95      7.83 o
  -3  10   2        3.40        5.15      2.37 o
  -2  10   2      100.33       69.24      3.78 o
  -1  10   2      552.35      688.00      8.29 o
   0  10   2      116.55      163.64      4.76 o
   1  10   2      578.84      737.78      7.86 o
   2  10   2     2579.46     2828.83     20.14 o
   3  10   2       84.73       56.13      3.56 o
   4  10   2      941.55      961.88     26.70 o
   5  10   2        0.34        5.39      6.51 o
   6  10   2      122.21       93.89     11.69 o
   7  10   2      100.28      104.80     13.89 o
  -7  11   2      148.41      161.85     11.36 o
  -6  11   2      682.23      794.71     17.68 o
  -5  11   2      237.84      293.12     10.63 o
  -4  11   2       31.96       23.79      4.56 o
  -3  11   2     2857.21     2884.30     21.50 o
  -2  11   2     1685.48     1660.07     15.30 o
  -1  11   2      407.39      387.59      6.45 o
   0  11   2       38.17       26.97      2.84 o
   1  11   2     4276.88     4469.40     35.41 o
   2  11   2       91.64       63.29      3.37 o
   3  11   2       95.18      100.89      4.27 o
   4  11   2       44.64       39.01      6.78 o
   5  11   2       20.10       -1.46     11.27 o
   6  11   2      146.61      120.36     12.77 o
   7  11   2      354.76      315.39     15.34 o
  -7  12   2       75.20       78.42      9.36 o
  -6  12   2      116.76      138.31     11.98 o
  -5  12   2     3171.13     3111.80     32.49 o
  -4  12   2      193.73      203.58      7.31 o
  -3  12   2      555.63      539.49     11.52 o
  -2  12   2     1711.75     1555.72     15.09 o
  -1  12   2     1054.44     1049.04     13.44 o
   0  12   2     1211.40     1130.34     15.86 o
   1  12   2      884.35     1014.05     13.03 o
   2  12   2      283.67      351.36      6.87 o
   3  12   2       35.05       83.26      5.30 o
   4  12   2      582.75      548.21     12.64 o
   5  12   2      487.75      513.83     18.95 o
   6  12   2       99.57      164.69     14.08 o
   7  12   2      107.27      125.75     11.05 o
  -7  13   2      107.26      138.88     12.30 o
  -6  13   2       22.37       21.76      8.75 o
  -5  13   2      702.36      672.40     14.69 o
  -4  13   2     1016.73     1045.69     13.81 o
  -3  13   2       10.28       13.64      3.47 o
  -2  13   2      479.32      454.14      8.19 o
  -1  13   2        0.41        2.15      2.94 o
   0  13   2       51.92       70.02      4.05 o
   1  13   2       16.26       35.50      3.87 o
   2  13   2     1790.92     1550.15     16.49 o
   3  13   2       72.89       97.18      5.84 o
   4  13   2       91.27       70.13     16.62 o
   5  13   2       75.76       68.13     10.33 o
   6  13   2      282.85      273.44     18.46 o
   7  13   2      286.86      258.27     13.38 o
  -7  14   2       57.82       53.85     13.36 o
  -6  14   2       59.36       62.28      7.88 o
  -5  14   2        1.69       15.00      6.12 o
  -4  14   2     3905.07     3890.61     31.97 o
  -3  14   2       13.13        4.76      3.11 o
  -2  14   2      556.47      522.33      8.71 o
  -1  14   2       58.64       82.69      5.32 o
   0  14   2       30.09       19.42      3.50 o
   1  14   2      378.40      393.98      8.97 o
   2  14   2      205.16      228.73      7.07 o
   3  14   2      495.57      513.86     10.66 o
   4  14   2        4.84       16.33      6.29 o
   5  14   2       11.55       12.85     10.36 o
   6  14   2       18.53       16.65     10.21 o
   7  14   2      638.19      667.28     37.12 o
  -7  15   2        2.01       -4.70      8.96 o
  -6  15   2       96.92       98.28      9.83 o
  -5  15   2      101.41       77.39      7.53 o
  -4  15   2       50.41       35.14      4.62 o
  -3  15   2       95.06      100.28      5.01 o
  -2  15   2      155.28      170.46      6.70 o
  -1  15   2     1725.44     1653.45     19.58 o
   0  15   2      123.99      123.95      5.63 o
   1  15   2      308.73      375.66      9.99 o
   2  15   2       45.63       38.90      3.93 o
   3  15   2      626.55      721.39     16.73 o
   4  15   2        0.12       15.67      6.68 o
   5  15   2      668.90      724.65     25.64 o
   6  15   2       92.79      110.11     14.51 o
  -7  16   2      382.92      384.57     20.94 o
  -6  16   2       56.88       54.83      6.83 o
  -5  16   2        1.11       13.28      5.98 o
  -4  16   2       64.80       49.18      5.63 o
  -3  16   2      306.72      339.57      7.36 o
  -2  16   2      481.77      466.06      8.89 o
  -1  16   2      157.67      147.44      8.30 o
   0  16   2        1.49        5.63      4.06 o
   1  16   2        5.42       11.66      4.28 o
   2  16   2       86.30       96.70      5.23 o
   3  16   2      124.05      117.13      6.26 o
   4  16   2      880.97      917.70     20.00 o
   5  16   2      129.12      119.01      8.70 o
   6  16   2      165.50      149.75     14.66 o
  -6  17   2        0.07       10.21      5.64 o
  -5  17   2       90.29       96.94      8.56 o
  -4  17   2       85.87      129.22      7.18 o
  -3  17   2       69.88       65.69      4.65 o
  -2  17   2       53.42       74.89      5.72 o
  -1  17   2      107.51       91.33      6.80 o
   0  17   2      528.10      515.33     13.54 o
   1  17   2       14.25       11.17      3.88 o
   2  17   2      194.40      204.76      6.44 o
   3  17   2      597.32      637.42     12.13 o
   4  17   2       14.27       31.21      6.93 o
   5  17   2      246.69      247.02     10.79 o
   6  17   2        0.41        6.40      6.64 o
  -6  18   2      259.25      214.61     12.09 o
  -5  18   2      276.97      329.49     11.70 o
  -4  18   2      276.49      267.52      9.47 o
  -3  18   2      196.95      241.90      7.99 o
  -2  18   2      446.85      387.19      8.78 o
  -1  18   2      587.60      604.83     12.62 o
   0  18   2       30.24       12.24      4.80 o
   1  18   2      116.74       79.60      5.68 o
   2  18   2        0.48        2.41      3.53 o
   3  18   2       80.04       66.24      6.24 o
   4  18   2       12.20        1.04      8.94 o
   5  18   2        2.01        1.96      5.70 o
   6  18   2       52.34       47.24      6.84 o
  -6  19   2       68.76       72.92      6.46 o
  -5  19   2      106.68      124.49      8.62 o
  -4  19   2        6.88        5.12      4.80 o
  -3  19   2      842.76      736.70     14.63 o
  -2  19   2       67.66       47.94      5.69 o
  -1  19   2      143.81      156.80      7.67 o
   0  19   2       75.14       58.29      6.68 o
   1  19   2       39.48       52.15      5.38 o
   2  19   2        2.94        4.12      4.15 o
   3  19   2      109.44      108.35      7.54 o
   4  19   2      256.20      216.82     13.06 o
   5  19   2      140.99      136.22      7.86 o
   6  19   2      206.56      208.66     52.83 o
  -5  20   2      199.41      210.87      8.94 o
  -4  20   2       51.26       50.51      6.68 o
  -3  20   2       30.98       15.71      7.02 o
  -2  20   2       37.38       61.98      6.77 o
  -1  20   2      143.20      146.92     11.78 o
   0  20   2        0.32        1.05      5.96 o
   1  20   2       79.10       94.49      6.52 o
   2  20   2       74.82       70.69      5.99 o
   3  20   2       54.49       53.88      7.58 o
   4  20   2      104.91      102.66      8.09 o
   5  20   2        0.45       -4.69      4.95 o
  -5  21   2       18.83       24.50      6.40 o
  -4  21   2      305.55      309.65     13.55 o
  -3  21   2      124.78      142.81     10.17 o
  -2  21   2     2270.72     2155.54     25.68 o
  -1  21   2     1237.10     1266.59     31.66 o
   0  21   2       20.05       20.85      6.90 o
   1  21   2       46.24       33.76      7.09 o
   2  21   2     1243.87     1211.76     17.74 o
   3  21   2      262.15      232.91     12.99 o
   4  21   2       19.45       14.12      8.15 o
   5  21   2      302.34      329.69     18.48 o
  -5  22   2      488.49      447.20     18.43 o
  -4  22   2       41.20       48.22      8.68 o
  -3  22   2       62.93       61.23      9.89 o
  -2  22   2      501.77      524.01     13.42 o
  -1  22   2      427.25      403.27     15.06 o
   0  22   2      153.57      151.85      9.49 o
   1  22   2        1.22       -3.81      5.07 o
   2  22   2      127.05      124.69      9.19 o
   3  22   2      768.87      689.91     22.87 o
   4  22   2      180.18      211.12     10.95 o
  -4  23   2        6.55       23.36      8.67 o
  -3  23   2      448.06      431.23     20.81 o
  -2  23   2     1384.86     1356.04     27.79 o
  -1  23   2      615.62      584.12     17.36 o
   0  23   2        4.81        9.68      6.10 o
   1  23   2      572.88      564.79     14.02 o
   2  23   2      128.28      136.09     12.46 o
   3  23   2      525.17      488.61     20.49 o
   4  23   2      131.01      135.91      9.33 o
  -4  24   2      413.87      450.59     17.84 o
  -3  24   2       27.39       15.00     11.42 o
  -2  24   2      234.89      229.65     11.56 o
  -1  24   2        1.25        2.55     14.75 o
   0  24   2      618.28      598.06     51.40 o
   1  24   2      280.98      290.84     16.27 o
   2  24   2        9.67       17.75      8.94 o
   3  24   2       32.32       42.25      8.66 o
   4  24   2       61.74       88.80     12.37 o
  -3  25   2      276.29      259.83     27.13 o
  -2  25   2      251.14      332.21     26.65 o
  -1  25   2       44.72       55.13     10.47 o
   0  25   2       38.37       28.95      7.99 o
   1  25   2      239.90      249.74     13.80 o
   2  25   2       96.43      134.63     18.05 o
   3  25   2      200.19      174.87     25.23 o
  -3  26   2       10.42       14.28     13.33 o
  -2  26   2       28.12       21.89     13.33 o
  -1  26   2      324.95      351.67     14.63 o
   0  26   2       51.91       52.41      8.08 o
   1  26   2        1.71       -6.66      9.52 o
   2  26   2      450.23      440.73     24.75 o
  -1  27   2       36.79       36.17     10.47 o
   0  27   2       55.31       54.16      7.04 o
   1  27   2      165.45      164.68     16.18 o
  -7   0   3      200.13      186.80     16.77 o
  -5   0   3      222.12      196.03      9.47 o
  -3   0   3       10.46        2.78      2.67 o
  -1   0   3    11392.75    11279.37     69.19 o
   1   0   3     3280.09     3130.70     26.23 o
   3   0   3     8121.21     7666.66    125.34 o
   5   0   3     3801.55     3641.00    109.47 o
   7   0   3      104.67       87.37     11.51 o
  -8   1   3      234.72      303.54     10.22 o
  -7   1   3      244.24      232.81     11.07 o
  -6   1   3       22.42       10.33      3.80 o
  -5   1   3      189.62      203.29      6.75 o
  -4   1   3      266.54      482.39      8.20 o
  -3   1   3       72.33       96.56      3.34 o
  -2   1   3      106.42      111.48      2.43 o
  -1   1   3     2209.37     1742.47      9.96 o
   0   1   3     3550.38     3234.06     17.99 o
   1   1   3     6824.35     6592.66     36.66 o
   2   1   3     1474.58     1571.11     11.58 o
   4   1   3       45.82        9.71      4.73 o
   5   1   3      648.12      613.94     13.83 o
   6   1   3       41.44       60.08     10.67 o
   7   1   3        1.80        9.32      7.67 o
  -8   2   3       79.22       99.43      8.00 o
  -7   2   3     1221.26     1276.77     20.71 o
  -6   2   3      538.69      568.64     11.15 o
  -5   2   3      170.65      200.07      8.24 o
  -4   2   3       60.87       67.38      4.09 o
  -3   2   3      389.36      611.64      6.74 o
  -2   2   3      354.98      384.83      3.65 o
  -1   2   3    11936.48    11976.59     54.28 o
   0   2   3     6203.95     5477.60     28.75 o
   1   2   3    17299.90    17557.37     94.11 o
   2   2   3     1412.35     1343.62     10.35 o
   3   2   3     2697.48     3400.16     28.97 o
   4   2   3     1788.18     1755.00     25.63 o
   5   2   3      513.57      625.01     16.24 o
   6   2   3      232.32      241.93     15.25 o
   7   2   3      105.60       73.41     15.46 o
   8   2   3        1.69        1.90      7.62 o
  -8   3   3      146.14      177.09     11.68 o
  -7   3   3        1.67        5.21      5.07 o
  -6   3   3      376.04      334.24     10.21 o
  -5   3   3       14.54       28.04      3.96 o
  -4   3   3      198.45      249.21      5.96 o
  -3   3   3     3677.71     3812.49     25.83 o
  -2   3   3     1017.17      719.27      5.33 o
  -1   3   3     1432.53     1856.42     10.91 o
   0   3   3     5302.20     6134.54     33.05 o
   1   3   3    14438.34    13989.12     74.88 o
   2   3   3     7585.96     7497.09     43.14 o
   3   3   3     2195.05     2079.88     32.76 o
   4   3   3      917.57      839.67     21.71 o
   5   3   3      924.52      882.91     23.47 o
   6   3   3       12.90       14.65      7.16 o
   7   3   3      363.79      372.11     17.14 o
   8   3   3       19.80       26.65      8.57 o
  -8   4   3       70.73       72.86      9.98 o
  -7   4   3      691.85      664.93     14.69 o
  -6   4   3        5.32        9.78      4.55 o
  -5   4   3       33.42       36.16      4.13 o
  -4   4   3      660.80      773.88     10.01 o
  -3   4   3       60.60       41.06      3.24 o
  -2   4   3     2122.93     2050.21     12.04 o
  -1   4   3    15688.09    15147.50     73.77 o
   0   4   3     3438.39     3271.07     19.64 o
   1   4   3       99.79      188.66      4.45 o
   2   4   3     4254.44     3834.38     26.46 o
   3   4   3     1770.65     1793.03     43.79 o
   4   4   3       52.63       76.19     10.30 o
   5   4   3        8.16        9.74      5.47 o
   6   4   3      236.24      231.40     10.61 o
   7   4   3        4.39        2.56      7.53 o
   8   4   3      176.86      166.58     13.33 o
  -8   5   3     1136.12     1171.61     27.78 o
  -7   5   3       80.72       64.07      8.16 o
  -6   5   3        9.17       10.75      4.97 o
  -5   5   3        4.19       13.19      4.02 o
  -4   5   3      842.97      900.84     11.11 o
  -3   5   3       94.92       42.18      3.74 o
  -2   5   3        7.94       25.91      1.92 o
  -1   5   3     1381.58     1665.66     10.76 o
   0   5   3      962.30     1182.34      9.07 o
   1   5   3     4943.27     4716.93     30.62 o
   2   5   3     3142.26     2988.04     21.31 o
   3   5   3      167.26      207.94     12.80 o
   4   5   3       47.92       13.61      6.03 o
   5   5   3      178.03      199.71      9.66 o
   6   5   3      812.14      879.17     20.85 o
   7   5   3      126.17      143.91     12.28 o
   8   5   3       13.32       11.42      8.57 o
  -8   6   3       45.63       56.70      9.30 o
  -7   6   3      818.57      781.73     15.12 o
  -6   6   3      440.25      390.14     11.48 o
  -5   6   3      326.14      315.41      8.40 o
  -4   6   3       62.71       54.29      3.29 o
  -3   6   3     1527.68     1655.46     15.46 o
  -2   6   3     2417.07     2790.55     17.91 o
  -1   6   3        5.56       52.28      2.65 o
   0   6   3     8952.93     8542.78     49.83 o
   1   6   3        0.09        4.70      1.68 o
   2   6   3     2404.79     2527.55     17.27 o
   3   6   3     8364.02     8970.71     92.59 o
   4   6   3       69.32       51.65     10.03 o
   5   6   3      104.66       77.56      8.00 o
   6   6   3      600.58      602.88     21.83 o
   7   6   3      513.46      632.93     21.35 o
  -8   7   3      686.48      734.53     20.98 o
  -7   7   3      731.55      749.52     16.41 o
  -6   7   3       16.45       13.59      5.32 o
  -5   7   3      133.07      174.86      6.76 o
  -4   7   3      874.94      893.04     10.69 o
  -3   7   3      351.03      319.39      6.14 o
  -2   7   3        2.36        7.19      2.23 o
  -1   7   3     6533.81     6038.19     34.85 o
   0   7   3       19.15       23.69      2.23 o
   1   7   3     5699.00     5913.15     33.89 o
   2   7   3     2202.47     2194.11     16.32 o
   3   7   3      312.39      482.74     10.60 o
   4   7   3      677.50      550.95     21.94 o
   5   7   3       65.47       77.59      8.19 o
   6   7   3      285.80      321.06     21.92 o
   7   7   3      130.48      152.36     28.73 o
  -8   8   3       85.42       98.91      8.76 o
  -7   8   3       93.35       94.85     10.12 o
  -6   8   3     2272.56     2225.51     26.55 o
  -5   8   3      364.85      383.17     11.16 o
  -4   8   3       33.32       39.65      3.64 o
  -3   8   3      172.82      210.04      6.44 o
  -2   8   3     6347.42     6176.24     39.42 o
  -1   8   3     2067.12     1842.46     14.88 o
   0   8   3      121.35      123.40      3.47 o
   1   8   3     1350.61     1287.62     10.77 o
   2   8   3       53.76       45.94      2.83 o
   3   8   3       93.41       72.85      5.60 o
   4   8   3      238.22      154.40     39.98 o
   5   8   3      103.61      112.17      9.42 o
   6   8   3        0.52       -7.54      7.15 o
   7   8   3      533.80      634.73     21.13 o
  -8   9   3      102.13       83.24     11.09 o
  -7   9   3      395.39      415.36     15.28 o
  -6   9   3      589.73      646.84     15.42 o
  -5   9   3      423.47      448.96     12.03 o
  -4   9   3      112.90       92.68      6.74 o
  -3   9   3     1944.95     1866.88     15.82 o
  -2   9   3     2191.69     2140.39     17.30 o
  -1   9   3     4792.64     5408.86     34.97 o
   0   9   3      189.98      193.54      5.02 o
   1   9   3      509.18      564.45      7.90 o
   2   9   3     2472.36     2702.98     20.94 o
   3   9   3      687.33      796.42     17.64 o
   4   9   3      149.61      178.92     13.81 o
   5   9   3     1212.25     1167.46     23.16 o
   6   9   3       74.29      105.42     10.65 o
   7   9   3       26.20       38.62      9.21 o
  -8  10   3       48.49       42.84     16.18 o
  -7  10   3        2.27       -4.78      6.82 o
  -6  10   3      298.45      290.25      9.97 o
  -5  10   3      920.67      867.32     14.31 o
  -4  10   3     1054.08     1064.49     15.52 o
  -3  10   3       35.75       33.12      3.06 o
  -2  10   3      523.67      639.01      8.56 o
  -1  10   3     5788.59     6083.05     36.26 o
   0  10   3     1733.12     1887.33     14.80 o
   1  10   3     1163.29     1195.23     11.94 o
   2  10   3      918.14     1031.41     10.10 o
   3  10   3      860.95      764.96     14.98 o
   4  10   3      946.57      835.38     18.91 o
   5  10   3        1.88        1.39      7.19 o
   6  10   3       66.79       80.53     10.94 o
   7  10   3      129.66      160.36     14.09 o
  -7  11   3       13.10        8.07     11.95 o
  -6  11   3       10.68        5.66      5.47 o
  -5  11   3      118.73      141.28      7.20 o
  -4  11   3     1076.41     1099.81     14.36 o
  -3  11   3       22.77       11.09      2.95 o
  -2  11   3       40.94       44.31      3.39 o
  -1  11   3      272.20      181.47      5.27 o
   0  11   3     1445.05     1246.67     13.03 o
   1  11   3      239.60      222.89      5.94 o
   2  11   3      411.23      426.82      6.91 o
   3  11   3      214.36      325.79     10.61 o
   4  11   3     1269.92     1368.40     26.42 o
   5  11   3      601.26      551.14     19.29 o
   6  11   3      213.92      174.99     14.55 o
   7  11   3       86.95       94.97     11.80 o
  -7  12   3        0.67      -14.58      9.72 o
  -6  12   3       84.60       89.55      7.32 o
  -5  12   3      498.06      489.96     13.02 o
  -4  12   3        1.67        1.98      3.95 o
  -3  12   3      261.51      269.99      8.42 o
  -2  12   3       66.20       34.46      3.55 o
  -1  12   3     4734.36     4586.14     32.00 o
   0  12   3      342.38      377.34      7.45 o
   1  12   3       22.24       40.78      3.72 o
   2  12   3      728.95      656.19      9.27 o
   3  12   3      493.58      420.95     10.37 o
   4  12   3      214.38      254.98     11.62 o
   5  12   3      376.58      417.82     17.70 o
   6  12   3        6.23        7.77      8.77 o
   7  12   3      194.38      194.01     12.23 o
  -7  13   3        0.74       -1.65      8.66 o
  -6  13   3      764.42      757.34     16.18 o
  -5  13   3      555.83      497.38     12.97 o
  -4  13   3      731.68      741.86     11.98 o
  -3  13   3      492.53      464.57      8.96 o
  -2  13   3     1830.11     1897.49     17.96 o
  -1  13   3     1332.73     1478.97     15.26 o
   0  13   3      395.40      563.86      8.92 o
   1  13   3      620.53      649.99     11.58 o
   2  13   3     1872.90     1759.92     17.14 o
   3  13   3        3.35       -1.46      3.42 o
   4  13   3       60.57       59.36     11.88 o
   5  13   3      666.01      711.40     22.28 o
   6  13   3      116.74      115.61     12.45 o
   7  13   3       36.07       30.65      8.26 o
  -7  14   3       14.54       17.02      9.67 o
  -6  14   3      624.98      715.41     16.47 o
  -5  14   3      430.83      426.98     12.86 o
  -4  14   3       73.08       47.51      4.93 o
  -3  14   3        2.70        3.96      3.14 o
  -2  14   3     4048.68     4128.39     31.76 o
  -1  14   3      207.07      211.22      7.57 o
   0  14   3      717.29      734.61     11.60 o
   1  14   3      402.88      423.61      9.90 o
   2  14   3      453.95      391.98      9.21 o
   3  14   3       45.72       45.68      4.93 o
   4  14   3      352.80      374.89     24.55 o
   5  14   3        0.08       -3.33     12.79 o
   6  14   3       36.92       56.39     13.01 o
   7  14   3       26.77       24.75     13.33 o
  -7  15   3      446.05      380.33     19.17 o
  -6  15   3      240.85      192.03     10.87 o
  -5  15   3        0.21       12.27      6.05 o
  -4  15   3      321.11      370.99      9.89 o
  -3  15   3     5616.80     5381.16     38.00 o
  -2  15   3        8.19        3.74      3.97 o
  -1  15   3      149.29      157.35      7.04 o
   0  15   3      631.91      527.69     11.03 o
   1  15   3       89.29       97.78      6.21 o
   2  15   3        7.16        7.07      3.46 o
   3  15   3      104.84      105.80      6.97 o
   4  15   3      130.81      196.37     11.36 o
   5  15   3      310.31      388.48     20.13 o
   6  15   3        8.43        3.40      8.47 o
  -7  16   3      178.31      138.65     11.21 o
  -6  16   3       68.11       96.66      7.78 o
  -5  16   3       96.87       88.50      7.57 o
  -4  16   3      417.85      336.81      9.86 o
  -3  16   3     1244.06     1206.28     13.89 o
  -2  16   3     1424.94     1409.51     15.33 o
  -1  16   3     1204.62     1273.56     19.44 o
   0  16   3       61.55       50.00      6.11 o
   1  16   3      152.25      194.15      7.29 o
   2  16   3      376.27      383.05      8.76 o
   3  16   3       18.17       16.00      5.08 o
   4  16   3     1974.89     1916.74     32.32 o
   5  16   3      134.78      115.65      8.54 o
   6  16   3       20.62       19.14      8.29 o
  -6  17   3      799.06      828.27     24.04 o
  -5  17   3        1.86        1.71      5.96 o
  -4  17   3      670.61      676.60     14.47 o
  -3  17   3      857.93      747.14     11.00 o
  -2  17   3     1668.92     1614.14     16.30 o
  -1  17   3        0.03        1.20      4.51 o
   0  17   3      178.94      137.89      8.60 o
   1  17   3        4.38        2.59      3.85 o
   2  17   3        2.10        7.99      3.62 o
   3  17   3      325.38      281.54     11.03 o
   4  17   3       20.60       18.11      6.96 o
   5  17   3       41.90       32.37      6.76 o
   6  17   3      212.14      204.17     12.46 o
  -6  18   3        0.23        2.41      4.71 o
  -5  18   3      242.81      230.81     10.09 o
  -4  18   3        4.75       22.56      5.10 o
  -3  18   3       22.71       19.13      4.31 o
  -2  18   3       79.24       54.06      5.25 o
  -1  18   3     3965.41     4022.01     37.27 o
   0  18   3      217.05      190.60      8.22 o
   1  18   3       66.93       72.36      5.61 o
   2  18   3       11.66       15.19      4.35 o
   3  18   3     1779.63     1749.00     28.09 o
   4  18   3       83.82       98.00     12.66 o
   5  18   3      233.88      247.39     10.10 o
   6  18   3        0.98       12.16      9.47 o
  -6  19   3        4.66       -7.27      5.76 o
  -5  19   3       55.31       40.37      6.20 o
  -4  19   3       43.94       33.38      5.63 o
  -3  19   3     1881.18     1833.59     18.91 o
  -2  19   3      395.08      311.55     10.73 o
  -1  19   3      134.90      163.61      8.94 o
   0  19   3      178.98      181.75      8.79 o
   1  19   3       40.01       60.67      5.58 o
   2  19   3       40.88       29.03      4.51 o
   3  19   3     1462.76     1529.21     25.62 o
   4  19   3       87.25       68.48      7.67 o
   5  19   3      350.31      330.25     13.46 o
  -6  20   3       30.26       53.31     14.28 o
  -5  20   3        2.48        8.36      8.05 o
  -4  20   3      193.70      227.52     12.68 o
  -3  20   3       60.72       67.20      7.60 o
  -2  20   3        2.65        6.85      5.15 o
  -1  20   3        1.24       -2.23      5.66 o
   0  20   3     1932.01     1822.81     30.36 o
   1  20   3       25.57        7.01      4.81 o
   2  20   3      445.62      461.11     11.48 o
   3  20   3       67.87       56.52      7.47 o
   4  20   3       27.48       28.54      6.39 o
   5  20   3        2.03        6.34      6.19 o
  -5  21   3       10.14       26.70      6.40 o
  -4  21   3      213.62      209.53     12.37 o
  -3  21   3      302.16      294.09     11.77 o
  -2  21   3        3.44       10.14      5.00 o
  -1  21   3       43.83       47.40      8.74 o
   0  21   3       74.45       68.28      9.15 o
   1  21   3     1742.88     1760.32     22.61 o
   2  21   3      337.78      364.85     13.26 o
   3  21   3      548.85      532.87     17.55 o
   4  21   3        0.34       -2.63      6.25 o
   5  21   3        8.73       15.09      5.88 o
  -5  22   3      554.18      571.38     19.64 o
  -4  22   3       52.89       45.19      7.51 o
  -3  22   3      111.47      100.88     10.69 o
  -2  22   3       42.73       32.69      6.09 o
  -1  22   3        5.41       13.89      5.79 o
   0  22   3       13.78       18.73      7.55 o
   1  22   3      161.48      165.87      8.90 o
   2  22   3      149.36      172.88     13.71 o
   3  22   3        6.25        5.91      7.09 o
   4  22   3      172.37      174.11      9.85 o
  -4  23   3      394.76      396.98     17.84 o
  -3  23   3        6.08       -4.05      9.35 o
  -2  23   3      174.81      176.77     11.99 o
  -1  23   3        4.87        5.72      6.00 o
   0  23   3      445.76      454.35     14.49 o
   1  23   3        0.32        2.99      5.71 o
   2  23   3       28.08       71.08     10.49 o
   3  23   3        2.56        1.16      6.22 o
   4  23   3        1.68        1.39      5.71 o
  -4  24   3      153.43      128.90     11.65 o
  -3  24   3      246.27      239.65     15.99 o
  -2  24   3      102.29      104.71     12.37 o
  -1  24   3       20.19       24.51      7.49 o
   0  24   3        7.04       -3.13      6.61 o
   1  24   3      198.22      220.01     16.18 o
   2  24   3       48.95       63.69      9.66 o
   3  24   3       26.94        5.78      7.42 o
  -3  25   3      569.45      548.54     36.17 o
  -2  25   3       22.24       39.03     14.28 o
  -1  25   3      630.67      624.93     20.74 o
   0  25   3        8.63        0.62      6.56 o
   1  25   3      978.25      973.80     30.77 o
   2  25   3        3.32       -6.76      7.70 o
   3  25   3      455.83      410.84     16.92 o
  -2  26   3       88.54      112.32     15.23 o
  -1  26   3       12.42       12.27      6.37 o
   0  26   3      157.42      155.79     10.97 o
   1  26   3      155.68      236.07     20.94 o
   2  26   3      222.34      234.17     19.04 o
  -1  27   3       47.77       46.64     10.47 o
   0  27   3      173.58      207.51     16.18 o
   1  27   3      466.76      472.14     22.85 o
  -8   0   4      123.52       84.56     11.90 o
  -6   0   4     2922.52     3217.30     41.25 o
  -4   0   4     2977.80     2819.17     50.32 o
  -2   0   4     2672.55     2242.98     17.73 o
   0   0   4     1311.66     1249.95     14.76 o
   2   0   4     5888.08     6609.01     57.33 o
   4   0   4        5.48        2.88      4.65 o
   6   0   4        3.19       -5.44      7.47 o
  -8   1   4       20.66       37.50      6.65 o
  -7   1   4     1680.17     1734.69     23.44 o
  -6   1   4      153.41      139.16      5.90 o
  -5   1   4        2.68        5.05      3.68 o
  -4   1   4     1174.84     1165.15     14.50 o
  -3   1   4      176.58       85.41      3.05 o
  -2   1   4       20.21       22.82      1.67 o
  -1   1   4     1378.17     1661.20     10.41 o
   0   1   4       27.93        4.15      1.33 o
   1   1   4      478.22      339.55      3.71 o
   2   1   4       14.01        3.30      1.85 o
   3   1   4     1010.74      918.39     14.62 o
   4   1   4      392.76      310.79      9.35 o
   5   1   4      505.45      447.75     13.24 o
   6   1   4       21.95       41.91      6.65 o
   7   1   4      101.02      111.64      8.20 o
  -8   2   4      179.66      152.09      7.87 o
  -7   2   4      765.62      671.98     13.54 o
  -6   2   4        2.98       17.30      4.02 o
  -5   2   4     1257.86     1213.42     15.22 o
  -4   2   4        1.70        2.08      2.59 o
  -3   2   4      993.02     1101.19     10.90 o
  -2   2   4     1758.79     1787.37     10.49 o
  -1   2   4     6249.86     6846.33     32.36 o
   0   2   4      354.67      291.50      4.45 o
   1   2   4     2813.87     2799.08     16.71 o
   2   2   4     2586.44     3133.88     23.34 o
   3   2   4     5121.85     4982.71     65.03 o
   4   2   4       11.08        5.95      5.17 o
   5   2   4      129.50       98.75      8.02 o
   6   2   4      142.98      172.71     12.16 o
   7   2   4      361.85      415.01     21.54 o
   8   2   4       28.42       29.51      8.57 o
  -8   3   4      313.92      354.20     13.89 o
  -7   3   4       39.02       44.41      5.52 o
  -6   3   4       93.69       73.39      4.85 o
  -5   3   4       15.42        7.81      3.55 o
  -4   3   4     1079.26     1110.37     14.18 o
  -3   3   4     1884.40     1905.95     16.14 o
  -2   3   4       34.89       34.32      1.85 o
  -1   3   4     1360.48     1309.03      8.34 o
   0   3   4      918.25      696.65      5.37 o
   1   3   4     7575.08     7988.24     45.33 o
   2   3   4       17.68       26.08      3.08 o
   3   3   4      134.01      112.98      5.68 o
   4   3   4     1910.79     1957.52     39.36 o
   5   3   4      363.42      316.99     11.08 o
   6   3   4        6.20       13.75      6.90 o
   7   3   4      233.80      341.16     23.80 o
  -8   4   4      358.12      381.48     14.83 o
  -7   4   4       34.23       49.62      6.55 o
  -6   4   4       51.03       30.86      4.28 o
  -5   4   4      295.91      319.15     11.54 o
  -4   4   4      144.21      155.94      6.87 o
  -3   4   4      369.04      435.25      7.55 o
  -2   4   4        3.86       45.31      2.15 o
  -1   4   4    20547.87    20172.46    101.07 o
   0   4   4     4836.77     4190.86     23.95 o
   1   4   4       16.58       13.00      1.89 o
   2   4   4     6569.52     6939.86     44.95 o
   3   4   4      716.12      648.93     25.52 o
   4   4   4       51.70       86.45      9.21 o
   5   4   4      892.39      795.32     16.68 o
   6   4   4      210.80      268.42     11.08 o
   7   4   4      145.58      139.13     13.69 o
  -8   5   4      136.70      159.50     10.71 o
  -7   5   4       25.29       26.65      8.16 o
  -6   5   4      328.88      301.35      9.76 o
  -5   5   4        4.98       10.02      4.01 o
  -4   5   4       20.92       25.38      2.95 o
  -3   5   4     2219.86     2061.43     25.15 o
  -2   5   4     4719.73     4681.80     27.11 o
  -1   5   4     6557.40     6562.47     35.44 o
   0   5   4       95.25      111.37      3.32 o
   1   5   4     2313.24     2203.52     15.45 o
   2   5   4      876.72      995.45      9.39 o
   3   5   4      179.68      151.21     14.32 o
   4   5   4       16.59       38.02      8.12 o
   5   5   4     2597.53     2441.58     31.86 o
   6   5   4       29.00       35.30      8.91 o
   7   5   4       22.41       47.94     10.21 o
  -8   6   4       10.71       15.24      5.34 o
  -7   6   4      169.03      175.59     10.07 o
  -6   6   4      579.13      525.25     11.26 o
  -5   6   4      339.21      408.09      9.04 o
  -4   6   4      118.83      101.18      4.39 o
  -3   6   4      825.01      840.10     12.18 o
  -2   6   4       87.74      115.80      3.26 o
  -1   6   4     1959.19     1883.85     12.52 o
   0   6   4     1991.84     1937.42     13.74 o
   1   6   4      907.62      925.43      8.09 o
   2   6   4       89.33       74.60      3.71 o
   3   6   4      198.57      229.87     12.30 o
   4   6   4        1.81       19.71      9.07 o
   5   6   4      810.47      787.63     18.30 o
   6   6   4        0.54        0.78      7.20 o
   7   6   4        2.59        5.15      9.29 o
  -8   7   4       93.68       91.86      7.84 o
  -7   7   4      661.66      708.36     15.98 o
  -6   7   4      203.45      194.52      8.49 o
  -5   7   4       12.54       10.58      3.63 o
  -4   7   4       86.39      121.95      6.06 o
  -3   7   4     2305.08     2419.66     20.54 o
  -2   7   4        0.38       25.69      2.68 o
  -1   7   4        7.72       11.09      3.20 o
   0   7   4      219.84      150.68      3.77 o
   1   7   4     1211.06     1539.04     13.11 o
   2   7   4      246.60      275.04      6.33 o
   3   7   4      495.40      526.54     11.89 o
   4   7   4      251.90      179.00     13.31 o
   5   7   4     1028.92      978.42     20.73 o
   6   7   4       15.74       13.42      7.36 o
   7   7   4      101.58       64.40      9.80 o
  -8   8   4        3.02       -4.06      7.65 o
  -7   8   4      144.97      140.81      8.85 o
  -6   8   4      904.65      812.29     15.08 o
  -5   8   4      150.79      109.51      5.65 o
  -4   8   4      468.59      423.78     14.80 o
  -3   8   4      220.98      266.23      5.66 o
  -2   8   4     6402.49     7338.08     48.60 o
  -1   8   4      876.55     1129.22     10.73 o
   0   8   4      234.74      318.86      5.11 o
   1   8   4        0.37        5.26      2.08 o
   2   8   4      120.40      140.74      5.12 o
   3   8   4      108.35       74.60      6.35 o
   4   8   4      844.66      782.38     20.94 o
   5   8   4      123.64      134.37      9.86 o
   6   8   4        8.33       24.85      7.82 o
   7   8   4       59.23       70.01      9.89 o
  -8   9   4       16.14       28.23      9.33 o
  -7   9   4       51.94       50.28      6.76 o
  -6   9   4     1360.79     1336.04     19.31 o
  -5   9   4       85.20       73.28      5.05 o
  -4   9   4      873.00      846.96     12.53 o
  -3   9   4     3577.55     3794.28     28.64 o
  -2   9   4     5727.31     5764.27     38.08 o
  -1   9   4     3900.79     3716.72     25.05 o
   0   9   4     4586.68     5084.46     30.30 o
   1   9   4      131.81      116.45      4.07 o
   2   9   4       19.98       44.75      2.93 o
   3   9   4      998.79      979.73     17.80 o
   4   9   4      178.09      132.16      9.46 o
   5   9   4        1.12        8.51      7.10 o
   6   9   4        3.39        4.49      7.38 o
   7   9   4      197.56      225.99     15.67 o
  -7  10   4      141.60      157.52      9.88 o
  -6  10   4       13.14        1.99      5.47 o
  -5  10   4     2616.40     2486.34     24.69 o
  -4  10   4        2.73       -2.61      3.37 o
  -3  10   4     2123.60     2019.47     18.34 o
  -2  10   4     4704.65     5310.32     36.20 o
  -1  10   4     2560.10     2471.75     18.88 o
   0  10   4       97.16       91.79      4.07 o
   1  10   4      188.27      228.96      5.37 o
   2  10   4        3.32        2.93      2.30 o
   3  10   4        1.78       -3.04      5.12 o
   4  10   4       87.85       48.21      7.46 o
   5  10   4       69.19       75.79      9.55 o
   6  10   4      241.49      192.49     12.53 o
   7  10   4      184.87      208.41     19.51 o
  -7  11   4        0.62       17.71      6.65 o
  -6  11   4        3.31        9.66      5.38 o
  -5  11   4      280.19      239.99      9.32 o
  -4  11   4      320.47      315.02      9.05 o
  -3  11   4     1188.57     1139.58     13.04 o
  -2  11   4      499.13      565.92      9.15 o
  -1  11   4        1.15        4.45      2.71 o
   0  11   4       11.43       15.29      2.95 o
   1  11   4       80.34       66.93      3.99 o
   2  11   4      766.45      807.95      9.85 o
   3  11   4        1.56       -0.97      4.51 o
   4  11   4        6.66        8.28      7.24 o
   5  11   4      440.11      473.30     19.31 o
   6  11   4       62.77       29.84      9.21 o
   7  11   4       10.29       13.10     14.75 o
  -7  12   4      183.81      238.15     19.78 o
  -6  12   4       50.21       67.81      7.04 o
  -5  12   4       69.93       49.19      5.05 o
  -4  12   4     1651.30     1582.88     17.78 o
  -3  12   4        0.50        1.09      3.21 o
  -2  12   4      103.40      111.11      4.87 o
  -1  12   4      148.97      142.01      5.11 o
   0  12   4       68.47      107.06      5.06 o
   1  12   4      499.57      480.68      8.92 o
   2  12   4        4.89        3.02      2.83 o
   3  12   4       70.72      104.64      6.38 o
   4  12   4        8.17       23.70      7.25 o
   5  12   4        2.77       -5.69      7.68 o
   6  12   4        2.54        5.96      8.96 o
   7  12   4        3.58       -2.05     10.36 o
  -7  13   4        0.65       -1.11      5.88 o
  -6  13   4        0.47       -5.04      6.38 o
  -5  13   4      800.65      778.67     15.44 o
  -4  13   4      360.91      421.88      9.38 o
  -3  13   4        1.65       -0.95      3.24 o
  -2  13   4     6315.71     5801.71     40.90 o
  -1  13   4      574.35      594.32      9.12 o
   0  13   4        5.07       13.83      3.78 o
   1  13   4      573.81      579.46     10.28 o
   2  13   4      126.91      123.07      5.69 o
   3  13   4        0.86        0.74      3.87 o
   4  13   4       70.17       52.94     12.07 o
   5  13   4        2.95        1.79     15.23 o
   6  13   4      310.53      345.56     20.25 o
   7  13   4        4.41        0.95     13.33 o
  -7  14   4      102.21       87.81     10.04 o
  -6  14   4       49.06       68.62      7.35 o
  -5  14   4      135.63      174.60      9.25 o
  -4  14   4      345.31      336.38      9.09 o
  -3  14   4      831.58      797.54     11.12 o
  -2  14   4      102.61      116.09      6.04 o
  -1  14   4      865.46      793.44     13.08 o
   0  14   4      401.46      430.61      9.78 o
   1  14   4     1039.08     1188.52     16.82 o
   2  14   4      872.61      886.56     12.30 o
   3  14   4      653.48      603.03     12.33 o
   4  14   4      957.96      785.44     27.75 o
   5  14   4      179.98      177.36     18.70 o
   6  14   4       26.89       22.85     18.09 o
  -7  15   4        9.04       11.71      7.78 o
  -6  15   4       25.51       42.52      6.69 o
  -5  15   4       90.29      104.49      7.95 o
  -4  15   4     2233.81     1994.72     23.62 o
  -3  15   4        2.23        6.19      3.62 o
  -2  15   4      284.19      262.72      7.29 o
  -1  15   4        1.54        6.54      4.28 o
   0  15   4     1215.52     1192.36     21.73 o
   1  15   4      237.20      289.17      9.70 o
   2  15   4     1200.29     1194.78     14.85 o
   3  15   4       85.70       81.85      6.70 o
   4  15   4        0.83        7.06      6.96 o
   5  15   4      162.09      165.99     14.52 o
   6  15   4       24.68       25.69     12.57 o
  -7  16   4      159.06      139.28      9.68 o
  -6  16   4        0.50        9.54      5.67 o
  -5  16   4      334.49      418.80     25.48 o
  -4  16   4       51.40       47.97      9.96 o
  -3  16   4     3426.37     3304.13     25.95 o
  -2  16   4      278.31      294.46      7.70 o
  -1  16   4      370.66      386.30     11.14 o
   0  16   4       25.53       12.44      5.19 o
   1  16   4      158.25      181.32      6.65 o
   2  16   4        0.65        3.68      3.40 o
   3  16   4      166.78      165.35      8.88 o
   4  16   4     1141.74     1163.15     24.25 o
   5  16   4        0.00        4.25      7.94 o
   6  16   4      145.08      158.44     16.48 o
  -6  17   4        8.74       10.05      5.48 o
  -5  17   4      254.75      241.26     10.25 o
  -4  17   4       20.11       63.50      6.01 o
  -3  17   4     5278.31     5064.07     36.77 o
  -2  17   4      575.43      530.46     11.36 o
  -1  17   4      306.45      338.60      9.63 o
   0  17   4      186.34      155.39      7.36 o
   1  17   4     2248.23     2021.10     24.40 o
   2  17   4       23.94       40.00      4.28 o
   3  17   4     1728.57     1629.41     38.71 o
   4  17   4      235.66      218.42     13.88 o
   5  17   4      818.79      776.08     20.38 o
   6  17   4       61.81       59.28      8.29 o
  -6  18   4       74.94       65.65     10.37 o
  -5  18   4       33.07       17.90      7.31 o
  -4  18   4     1031.56      904.15     17.89 o
  -3  18   4      293.22      337.46     10.47 o
  -2  18   4     1540.92     1409.85     17.27 o
  -1  18   4      524.80      611.77     15.37 o
   0  18   4       21.64       18.78      5.05 o
   1  18   4      301.53      284.58      8.71 o
   2  18   4     1180.12     1115.82     14.98 o
   3  18   4       56.37       59.34      7.91 o
   4  18   4       32.77       15.61      6.78 o
   5  18   4       67.53       85.18      8.80 o
  -6  19   4       22.19       17.96      5.98 o
  -5  19   4      122.87      120.02      8.17 o
  -4  19   4      721.19      813.49     16.63 o
  -3  19   4      794.92      829.78     13.62 o
  -2  19   4        0.40        0.83      4.60 o
  -1  19   4        4.70        9.89      5.90 o
   0  19   4        1.20        7.24      5.02 o
   1  19   4      598.74      588.86     12.99 o
   2  19   4      774.27      760.68     13.51 o
   3  19   4        1.50       13.37      6.45 o
   4  19   4      106.83      101.27      8.51 o
   5  19   4       12.61       21.21      6.89 o
  -5  20   4      264.91      257.93     11.96 o
  -4  20   4      347.43      330.07     22.39 o
  -3  20   4      142.88      130.07      9.84 o
  -2  20   4       51.93       22.61      5.49 o
  -1  20   4     2070.28     1952.48     31.79 o
   0  20   4      596.88      590.44     14.99 o
   1  20   4       19.43       15.67      5.53 o
   2  20   4       11.94       14.81      8.03 o
   3  20   4      210.70      241.98     10.82 o
   4  20   4       67.89       57.61      6.58 o
   5  20   4        0.01       16.31      6.87 o
  -5  21   4        1.78       -6.21      5.87 o
  -4  21   4       58.60       57.35      8.43 o
  -3  21   4      275.84      228.53     10.89 o
  -2  21   4      275.47      286.26     11.35 o
  -1  21   4       85.69       79.74      7.28 o
   0  21   4      792.81      721.95     20.29 o
   1  21   4       49.09       37.59      6.75 o
   2  21   4      968.53      949.16     24.87 o
   3  21   4        0.67       11.33      7.12 o
   4  21   4       11.53       16.05      6.60 o
   5  21   4       38.11       56.34     11.09 o
  -5  22   4       46.67       53.18      8.92 o
  -4  22   4       22.58        4.17      6.58 o
  -3  22   4        0.26       -9.55     10.95 o
  -2  22   4      299.37      308.27     13.69 o
  -1  22   4      408.38      407.22     13.42 o
   0  22   4      332.74      341.75     13.59 o
   1  22   4      660.52      632.90     15.74 o
   2  22   4        4.97       20.36      7.78 o
   3  22   4       98.64      125.84      9.72 o
   4  22   4        4.51        3.03      6.07 o
  -4  23   4       47.26       53.33      9.99 o
  -3  23   4      346.60      343.72     18.96 o
  -2  23   4       43.06       48.07      8.96 o
  -1  23   4       11.47        9.19      5.99 o
   0  23   4      333.12      366.40     13.35 o
   1  23   4      622.82      632.81     24.18 o
   2  23   4        1.00        0.00      8.08 o
   3  23   4      342.63      389.90     14.44 o
   4  23   4       60.94       61.31      7.32 o
  -4  24   4        4.57       -5.38      7.72 o
  -3  24   4       28.07       34.22     10.42 o
  -2  24   4        2.53        1.18      6.12 o
  -1  24   4      523.06      523.69     40.35 o
   0  24   4      455.89      421.75     16.42 o
   1  24   4       91.10       83.67     13.89 o
   2  24   4      164.58      147.67     12.03 o
   3  24   4       21.16       16.61      7.03 o
  -3  25   4      100.73      108.51     12.44 o
  -2  25   4       16.43       34.27     13.33 o
  -1  25   4        4.10        4.86      6.75 o
   0  25   4       36.72       27.01      6.73 o
   1  25   4     1315.10     1341.03     36.05 o
   2  25   4      297.64      318.07     17.15 o
   3  25   4       16.59       39.98     10.47 o
  -2  26   4       39.89       35.22     11.42 o
  -1  26   4      376.00      413.82     15.04 o
   0  26   4       12.02       16.75      5.71 o
   1  26   4      953.15     1004.25     37.12 o
   2  26   4      398.09      430.26     22.85 o
  -1  27   4       27.76       25.70      8.57 o
   0  27   4      705.86      672.04     25.70 o
   1  27   4        4.02       -2.86      7.62 o
  -7   0   5        1.37        1.58      6.28 o
  -5   0   5     3086.06     3088.95     49.01 o
  -3   0   5     1132.35     1332.37     18.59 o
  -1   0   5       21.83       23.65      2.99 o
   1   0   5      709.49      649.73      9.07 o
   3   0   5      830.05     1014.87     18.14 o
   5   0   5     1370.01     1376.42     50.26 o
   7   0   5      206.14      205.61     29.51 o
  -8   1   5       22.11        1.99      6.03 o
  -7   1   5       26.22       32.80      5.30 o
  -6   1   5       34.15       64.12      4.83 o
  -5   1   5      117.17      102.38      5.73 o
  -4   1   5      423.68      387.68      7.99 o
  -3   1   5     1110.98     1288.28     11.54 o
  -2   1   5      115.47       62.98      2.24 o
  -1   1   5      431.85      338.13      4.41 o
   0   1   5     3152.71     3045.52     17.84 o
   1   1   5      486.70      563.63      5.80 o
   2   1   5      903.17     1190.16     13.71 o
   3   1   5     1004.38      932.08     12.70 o
   4   1   5     1045.31      792.22     27.27 o
   5   1   5       79.51       74.64      8.76 o
   6   1   5       83.05       47.07      6.77 o
   7   1   5       49.28       46.84      8.87 o
  -8   2   5       32.04       22.21      6.51 o
  -7   2   5       65.66       50.96      5.53 o
  -6   2   5        3.12        9.53      3.96 o
  -5   2   5     1135.49     1257.33     16.85 o
  -4   2   5     2533.48     2660.09     23.98 o
  -3   2   5     1617.52     1534.87     12.99 o
  -2   2   5     1350.48     1384.51     10.67 o
  -1   2   5     6156.33     6877.76     33.25 o
   0   2   5      864.44      965.49      6.77 o
   1   2   5      124.56       78.82      2.87 o
   2   2   5     2762.74     2775.77     31.78 o
   3   2   5      502.89      400.45      8.25 o
   4   2   5      512.02      545.42     14.47 o
   5   2   5        5.42        4.58      6.17 o
   6   2   5      753.67      790.58     20.69 o
   7   2   5        1.62        6.27      7.11 o
  -8   3   5       57.01       71.77      7.65 o
  -7   3   5       30.45        4.11      5.47 o
  -6   3   5       69.21       91.47      5.42 o
  -5   3   5       33.59       45.75      4.72 o
  -4   3   5      364.36      320.41      7.15 o
  -3   3   5      313.40      273.50      6.43 o
  -2   3   5     1623.21     1540.86     12.55 o
  -1   3   5     1362.53     1381.91      8.63 o
   0   3   5      634.36      695.27      5.68 o
   1   3   5      705.10      680.35      7.98 o
   2   3   5     1434.47     1667.74     21.19 o
   3   3   5      171.33      119.80      5.89 o
   4   3   5      687.99      897.17     19.18 o
   5   3   5     1035.80     1025.08     20.59 o
   6   3   5        4.84       -0.25      6.39 o
   7   3   5        0.02       -5.71      7.47 o
  -8   4   5       23.94       15.04      6.21 o
  -7   4   5      235.50      235.48     13.32 o
  -6   4   5        1.28        3.86      4.11 o
  -5   4   5      122.37       97.00      5.76 o
  -4   4   5      798.20      757.04     14.50 o
  -3   4   5     1465.38     1489.09     15.81 o
  -2   4   5      423.45      360.36      5.40 o
  -1   4   5     3131.75     3075.00     17.65 o
   0   4   5      225.20      298.65      3.95 o
   1   4   5        0.22        7.95      2.50 o
   2   4   5     2464.50     2529.74     29.93 o
   3   4   5       45.21       86.44      4.41 o
   4   4   5      697.22      582.84     18.63 o
   5   4   5       49.32       28.39      8.58 o
   6   4   5      693.10      720.84     25.69 o
   7   4   5      170.58      145.91     21.42 o
  -8   5   5        9.56       12.03      6.16 o
  -7   5   5      112.83       81.08      8.44 o
  -6   5   5       45.61       55.30      5.18 o
  -5   5   5      220.16      179.83      6.29 o
  -4   5   5       69.77       72.06      4.63 o
  -3   5   5       87.83      104.37      5.23 o
  -2   5   5      943.19     1137.94      9.86 o
  -1   5   5      108.73      118.87      3.14 o
   0   5   5       21.91       16.83      1.76 o
   1   5   5     1186.65     1151.52     11.31 o
   2   5   5       19.73        1.60      2.71 o
   3   5   5     2302.06     2273.94     29.68 o
   4   5   5     3399.04     3796.36     59.96 o
   5   5   5        9.58       12.95      5.89 o
   6   5   5       54.42       79.56     10.09 o
   7   5   5      167.86      143.66     12.97 o
  -8   6   5      369.34      412.73     14.98 o
  -7   6   5      425.89      442.63     14.56 o
  -6   6   5      209.17      269.50      9.58 o
  -5   6   5      570.87      549.46     10.29 o
  -4   6   5       80.82      115.72      5.38 o
  -3   6   5      706.51      816.58     10.99 o
  -2   6   5        1.89        6.97      2.20 o
  -1   6   5    11526.48    11605.08     57.67 o
   0   6   5      263.32      193.27      3.95 o
   1   6   5      876.01      713.82      8.65 o
   2   6   5       19.54       26.76      3.51 o
   3   6   5     3106.99     2960.35     85.02 o
   4   6   5      603.79      541.70     17.54 o
   5   6   5       61.03       64.23      8.99 o
   6   6   5        7.71        9.29      7.36 o
   7   6   5      310.06      301.21     24.75 o
  -8   7   5        0.76        2.37      6.15 o
  -7   7   5      143.04      135.48      9.38 o
  -6   7   5        0.05       -1.85      4.96 o
  -5   7   5       86.52       44.03      4.99 o
  -4   7   5      931.59      932.59     13.00 o
  -3   7   5       38.87       98.21      4.51 o
  -2   7   5      753.90      622.46      7.94 o
  -1   7   5     4030.58     3960.73     23.34 o
   0   7   5     1125.55     1253.02     11.10 o
   1   7   5      973.82      992.34     10.86 o
   2   7   5     3150.25     3330.65     29.54 o
   3   7   5     1194.51     1187.32     26.94 o
   4   7   5     1117.52     1158.84     21.41 o
   5   7   5      333.81      301.43     14.34 o
   6   7   5       39.37       37.72      8.28 o
   7   7   5       30.71       28.35      8.79 o
  -8   8   5       24.16       24.88      8.64 o
  -7   8   5      123.50      112.76      8.92 o
  -6   8   5      525.44      560.35     13.09 o
  -5   8   5      531.71      492.71     10.77 o
  -4   8   5        1.29       10.03      3.73 o
  -3   8   5      284.32      307.96      6.47 o
  -2   8   5       27.73       14.60      2.98 o
  -1   8   5     1510.45     1818.67     12.64 o
   0   8   5     2211.88     2461.98     20.60 o
   1   8   5      263.61      246.24      6.55 o
   2   8   5     3918.01     4010.27     32.88 o
   3   8   5      235.14      218.94     14.01 o
   4   8   5        0.76        1.63      5.75 o
   5   8   5       82.39       88.07     10.72 o
   6   8   5        1.89        0.01      7.10 o
   7   8   5        4.47        8.57      9.52 o
  -8   9   5        8.04       11.03     17.61 o
  -7   9   5      585.06      609.62     16.41 o
  -6   9   5      275.69      295.72     10.24 o
  -5   9   5      779.12      674.67     11.39 o
  -4   9   5        5.41        6.17      3.74 o
  -3   9   5     1122.48      980.82     11.75 o
  -2   9   5       13.59        8.57      2.83 o
  -1   9   5      860.95      674.93      9.09 o
   0   9   5      294.61      341.53      7.46 o
   1   9   5     2073.98     1764.01     15.74 o
   2   9   5       12.02       19.39      3.18 o
   3   9   5       27.80       51.94      8.93 o
   4   9   5        0.88        7.23      6.25 o
   5   9   5      408.03      420.84     16.93 o
   6   9   5       57.21       80.94      9.68 o
   7   9   5       10.88       13.33      9.52 o
  -7  10   5      296.84      367.60     11.73 o
  -6  10   5      707.89      713.29     13.92 o
  -5  10   5       32.83       20.48      4.86 o
  -4  10   5        5.69        2.63      3.85 o
  -3  10   5       59.40       79.52      4.65 o
  -2  10   5       41.89       62.71      4.03 o
  -1  10   5       55.92      151.26      4.89 o
   0  10   5      100.52      105.90      4.25 o
   1  10   5      141.43      152.17      5.01 o
   2  10   5       95.14      108.14      4.47 o
   3  10   5     1078.63     1088.07     23.98 o
   4  10   5      348.32      366.82     13.86 o
   5  10   5       43.09       21.04      7.81 o
   6  10   5       18.97       23.19      7.84 o
   7  10   5       53.85       50.45     11.42 o
  -7  11   5        0.19       14.09      6.69 o
  -6  11   5      133.81       97.05     11.42 o
  -5  11   5        8.22       21.18      5.01 o
  -4  11   5       58.52       78.86      6.84 o
  -3  11   5       12.05       14.59      3.52 o
  -2  11   5      113.47      118.85      5.24 o
  -1  11   5      343.39      301.27      6.40 o
   0  11   5       17.78       19.56      3.36 o
   1  11   5       11.09       25.31      3.25 o
   2  11   5      101.51      135.29      5.11 o
   3  11   5       70.10       36.30      6.77 o
   4  11   5      306.38      243.34     11.45 o
   5  11   5      313.83      340.84     18.69 o
   6  11   5        6.94       19.30      9.31 o
   7  11   5      156.69      141.83     15.23 o
  -7  12   5      204.32      244.00     10.74 o
  -6  12   5      197.05      165.08      9.01 o
  -5  12   5      834.08      824.95     14.71 o
  -4  12   5      217.66      202.00      7.81 o
  -3  12   5     3885.09     3803.82     31.60 o
  -2  12   5      454.12      526.94      9.52 o
  -1  12   5      115.97      102.26      4.75 o
   0  12   5     1842.64     2046.11     25.68 o
   1  12   5       23.50       30.70      3.77 o
   2  12   5      168.17      189.44      6.53 o
   3  12   5     1292.75     1251.98     35.33 o
   4  12   5      369.37      328.89     13.55 o
   5  12   5      301.42      282.51     15.05 o
   6  12   5       96.65       60.27     10.78 o
   7  12   5      293.92      224.65     21.89 o
  -7  13   5       45.74       66.96      7.16 o
  -6  13   5       30.70       11.61      7.48 o
  -5  13   5        0.34        1.14      4.72 o
  -4  13   5       34.31       22.01      4.70 o
  -3  13   5     1714.43     1586.41     16.02 o
  -2  13   5       68.25       96.39      5.52 o
  -1  13   5      891.12      908.64     11.59 o
   0  13   5      100.78       87.19      6.10 o
   1  13   5      188.92      201.59      9.76 o
   2  13   5       39.20       56.64      5.00 o
   3  13   5      497.86      525.74     11.45 o
   4  13   5       18.67       48.21     12.64 o
   5  13   5      137.89      190.46     15.00 o
   6  13   5       62.87       78.42     12.67 o
  -7  14   5      106.26      118.02      7.77 o
  -6  14   5        5.47       18.39      6.34 o
  -5  14   5        4.65        4.28      4.64 o
  -4  14   5      923.43      961.25     14.84 o
  -3  14   5        6.53        3.63      3.59 o
  -2  14   5     5422.43     4978.03     45.97 o
  -1  14   5      420.46      463.02     10.04 o
   0  14   5      664.74      792.72     15.68 o
   1  14   5      851.49      854.27     13.50 o
   2  14   5      604.60      622.45      9.98 o
   3  14   5      267.02      297.91      9.49 o
   4  14   5      217.73      252.83     15.36 o
   5  14   5      252.61      275.65     33.32 o
   6  14   5      246.45      270.82     19.51 o
  -7  15   5       55.83       61.91      7.40 o
  -6  15   5      159.61      162.13      9.01 o
  -5  15   5       17.08        1.82      4.67 o
  -4  15   5      727.93      707.39     14.07 o
  -3  15   5     4042.02     3841.67     29.01 o
  -2  15   5      136.66      132.09      6.02 o
  -1  15   5     1526.35     1564.73     18.46 o
   0  15   5     1067.73     1072.55     18.47 o
   1  15   5      201.52      196.41      7.18 o
   2  15   5       16.37       11.69      3.92 o
   3  15   5      653.85      632.21     16.32 o
   4  15   5      411.05      331.65     14.28 o
   5  15   5      382.09      417.03     21.56 o
   6  15   5       49.14       33.27      8.82 o
  -6  16   5      234.77      186.40     17.17 o
  -5  16   5        0.43        4.50      5.83 o
  -4  16   5        5.26       -2.93      4.80 o
  -3  16   5      873.57      828.81     12.44 o
  -2  16   5      576.47      523.27     11.20 o
  -1  16   5     1159.37     1121.92     16.81 o
   0  16   5      427.14      450.35     17.32 o
   1  16   5     2329.56     2064.28     19.91 o
   2  16   5      123.20      104.58      5.67 o
   3  16   5       49.90       62.61      7.94 o
   4  16   5        1.71        8.01      7.12 o
   5  16   5       22.36       28.98      9.38 o
   6  16   5      246.18      269.15     13.74 o
  -6  17   5        7.20        1.56      5.66 o
  -5  17   5      691.79      783.60     16.84 o
  -4  17   5       95.13       76.76      6.28 o
  -3  17   5      161.75      154.69      6.57 o
  -2  17   5      181.21      193.26      7.63 o
  -1  17   5        1.92        5.53      4.68 o
   0  17   5      370.11      417.43     10.88 o
   1  17   5     1046.10     1014.01     13.47 o
   2  17   5      111.49      102.82      6.28 o
   3  17   5       91.65      113.18     12.94 o
   4  17   5      523.18      558.40     17.01 o
   5  17   5        4.17       15.21      7.38 o
   6  17   5        4.18        3.81      8.57 o
  -6  18   5       26.03       36.30      5.46 o
  -5  18   5       74.14       97.61     11.57 o
  -4  18   5      205.59      270.51      9.58 o
  -3  18   5     1334.21     1313.40     16.00 o
  -2  18   5     1122.80     1050.43     14.95 o
  -1  18   5     1074.86     1023.26     17.73 o
   0  18   5        0.03        1.19      4.69 o
   1  18   5       17.48       12.76      4.37 o
   2  18   5       55.55       64.92      8.59 o
   3  18   5       21.21       33.63      8.73 o
   4  18   5      234.71      232.13     14.17 o
   5  18   5       14.05       -3.39      7.10 o
  -6  19   5       12.62        4.78      7.69 o
  -5  19   5      351.22      306.44     12.46 o
  -4  19   5     1053.98      960.54     21.10 o
  -3  19   5      930.57      870.24     13.94 o
  -2  19   5      828.47      923.38     15.06 o
  -1  19   5      176.88      165.42      9.73 o
   0  19   5      388.07      403.27     10.97 o
   1  19   5       20.65       25.43      5.60 o
   2  19   5       85.22       56.88      7.64 o
   3  19   5      146.47      150.89      9.66 o
   4  19   5       59.06       52.24      7.05 o
   5  19   5        7.72        4.27      6.28 o
  -5  20   5        6.74       12.36      6.69 o
  -4  20   5      602.58      632.36     20.78 o
  -3  20   5       44.68       27.17      5.60 o
  -2  20   5      289.86      296.15     10.96 o
  -1  20   5      794.28      719.96     23.16 o
   0  20   5      553.76      504.32     14.47 o
   1  20   5      139.71      193.85     10.31 o
   2  20   5      526.61      506.81     17.45 o
   3  20   5      193.29      180.19      9.41 o
   4  20   5       85.48       70.71      8.12 o
   5  20   5      127.41      126.90     13.79 o
  -5  21   5       52.04       62.75      7.17 o
  -4  21   5      333.75      325.52     13.08 o
  -3  21   5      617.94      588.74     17.31 o
  -2  21   5      563.54      612.66     14.90 o
  -1  21   5       40.89       53.61      7.03 o
   0  21   5       90.79      113.49     13.39 o
   1  21   5       72.00       74.41      6.87 o
   2  21   5       56.63       75.51      9.54 o
   3  21   5        2.65        2.12      6.66 o
   4  21   5      105.85      104.34      8.80 o
  -5  22   5       97.87       87.67      9.60 o
  -4  22   5        1.61        0.66      7.56 o
  -3  22   5       16.18       15.73      9.31 o
  -2  22   5       34.95       31.48     12.33 o
  -1  22   5       15.63       17.96      5.96 o
   0  22   5      614.59      692.02     18.28 o
   1  22   5       57.69       67.97     12.32 o
   2  22   5     1191.25     1135.11     26.52 o
   3  22   5      526.81      475.22     16.49 o
   4  22   5       12.26       10.55      5.78 o
  -4  23   5      600.31      655.75     18.32 o
  -3  23   5      190.84      213.09     16.11 o
  -2  23   5       69.53       78.54      9.05 o
  -1  23   5      518.05      492.98     18.28 o
   0  23   5        7.29       10.35      7.04 o
   1  23   5      429.41      422.43     15.22 o
   2  23   5        3.58       -3.40      7.70 o
   3  23   5       19.42       25.39      6.69 o
  -4  24   5       90.80       90.40     32.36 o
  -3  24   5      264.34      260.14     24.75 o
  -2  24   5      146.73      153.12      9.98 o
  -1  24   5      427.38      431.74     17.63 o
   0  24   5      113.77      131.17     11.62 o
   1  24   5       80.47      114.49     14.63 o
   2  24   5      116.55      160.81     14.18 o
   3  24   5      272.32      323.58     15.49 o
  -3  25   5      649.54      615.94     21.51 o
  -2  25   5        3.13        1.98      8.44 o
  -1  25   5       11.07       22.22      6.59 o
   0  25   5      580.25      549.07     16.21 o
   1  25   5     1187.27     1246.14     34.01 o
   2  25   5        2.01       -4.87      8.92 o
  -2  26   5       46.53       47.59     11.42 o
  -1  26   5      109.33      127.78     11.39 o
   0  26   5       17.30       20.91      9.04 o
   1  26   5        3.07       -1.20      7.21 o
   0  27   5       22.62       29.51      8.57 o
  -8   0   6        0.21       17.70      8.20 o
  -6   0   6      912.96      772.54     19.19 o
  -4   0   6        0.06        1.64      4.31 o
  -2   0   6       92.84       45.95      5.26 o
   0   0   6      467.93      381.44      7.60 o
   2   0   6     9564.01     9980.93    113.81 o
   4   0   6        4.22       31.56      8.04 o
   6   0   6       10.53       21.17      8.92 o
  -8   1   6      173.17      177.62     15.83 o
  -7   1   6       50.27       42.44      5.23 o
  -6   1   6      145.76      127.29      6.82 o
  -5   1   6       94.89      121.64      6.34 o
  -4   1   6     1876.31     2002.89     21.02 o
  -3   1   6      835.20      877.17     10.19 o
  -2   1   6     1273.95     1141.77     11.78 o
  -1   1   6      807.20     1365.16      9.90 o
   0   1   6     1041.96     1132.39      8.87 o
   1   1   6      549.33      649.70      8.57 o
   2   1   6      598.61      680.93     11.84 o
   3   1   6      424.96      517.12      9.13 o
   4   1   6      336.81      317.39      8.38 o
   5   1   6       12.23       30.00      5.86 o
   6   1   6      100.93       72.93      6.89 o
   7   1   6       77.36       78.02      9.67 o
  -8   2   6        4.74        4.85      6.10 o
  -7   2   6      824.67      948.28     16.18 o
  -6   2   6     1058.70      901.55     15.02 o
  -5   2   6      126.97      126.55      5.62 o
  -4   2   6     2277.55     2422.84     21.23 o
  -3   2   6      249.61      322.47      6.64 o
  -2   2   6     1004.72     1144.25      9.97 o
  -1   2   6     1135.17     1088.27      9.23 o
   0   2   6       31.52       19.62      2.04 o
   1   2   6      749.37      741.29      9.46 o
   2   2   6     2845.43     3106.56     31.79 o
   3   2   6      177.64      170.72      9.77 o
   4   2   6       40.86       57.03      6.77 o
   5   2   6       40.26       27.45      6.63 o
   6   2   6      512.51      563.08     19.37 o
   7   2   6      135.01      138.62     12.37 o
  -8   3   6      291.40      230.31     12.23 o
  -7   3   6       27.25       27.27      5.91 o
  -6   3   6       76.94       45.94      4.99 o
  -5   3   6        2.03       10.08      3.76 o
  -4   3   6      429.93      427.93      8.01 o
  -3   3   6       69.47       96.01      4.52 o
  -2   3   6       37.16       56.31      3.49 o
  -1   3   6     1953.90     1847.08     11.22 o
   0   3   6      815.12      892.16      7.25 o
   1   3   6        3.63        4.59      2.25 o
   2   3   6      354.94      335.46      9.14 o
   3   3   6       28.04       61.84      4.25 o
   4   3   6      547.84      488.10     14.85 o
   5   3   6       18.79       38.27      6.94 o
   6   3   6        9.51        0.21      6.44 o
   7   3   6       13.33       17.66      8.20 o
  -8   4   6        0.77        1.90      5.89 o
  -7   4   6     1349.06     1484.11     22.01 o
  -6   4   6      413.72      441.15     14.16 o
  -5   4   6        1.03        2.81      3.91 o
  -4   4   6       24.19        6.79      3.41 o
  -3   4   6     3438.11     3581.85     28.60 o
  -2   4   6      596.27      739.82      9.06 o
  -1   4   6       93.10      137.02      3.20 o
   0   4   6      306.09      274.86      4.09 o
   1   4   6        2.53        1.49      3.17 o
   2   4   6      753.65      632.40      8.88 o
   3   4   6      250.80      231.16     12.84 o
   4   4   6        5.60       -0.11      4.93 o
   5   4   6      201.98      198.55     10.80 o
   6   4   6       43.62       46.40      8.36 o
   7   4   6      138.03      136.16     12.83 o
  -8   5   6      320.63      296.33     13.74 o
  -7   5   6      665.72      734.84     17.14 o
  -6   5   6       97.04      136.97      7.15 o
  -5   5   6     1070.93     1012.82     14.04 o
  -4   5   6      960.14     1067.15     13.97 o
  -3   5   6      612.02      657.40      9.58 o
  -2   5   6     3172.96     3070.47     23.62 o
  -1   5   6      327.01      356.27      5.15 o
   0   5   6     4916.07     4772.28     24.90 o
   1   5   6      295.76      294.13      5.80 o
   2   5   6       86.76      110.71      4.41 o
   3   5   6      852.97      779.81     11.69 o
   4   5   6       51.89       51.39      6.06 o
   5   5   6      256.70      283.20     15.80 o
   6   5   6      255.34      260.32     15.00 o
   7   5   6       15.14       25.70      9.52 o
  -8   6   6      524.38      472.63     16.76 o
  -7   6   6        3.10        1.19      6.10 o
  -6   6   6      998.09     1011.67     15.04 o
  -5   6   6      126.19      178.72      7.01 o
  -4   6   6       75.09       80.57      5.08 o
  -3   6   6      900.79     1134.08     13.47 o
  -2   6   6     6055.50     5861.43     42.17 o
  -1   6   6      524.45      545.38      6.30 o
   0   6   6     1088.18     1236.56     10.53 o
   1   6   6     2111.26     2187.08     18.63 o
   2   6   6       44.36       14.25      2.77 o
   3   6   6       28.58       40.01      3.81 o
   4   6   6       97.28       60.54      7.32 o
   5   6   6      208.46      178.04     14.59 o
   6   6   6       89.03      130.57     11.42 o
   7   6   6      182.62      204.66     17.13 o
  -8   7   6       13.36        3.73      6.17 o
  -7   7   6       99.09       89.30      7.84 o
  -6   7   6      310.88      233.44      8.16 o
  -5   7   6        1.34        1.42      4.07 o
  -4   7   6      394.45      345.91      9.18 o
  -3   7   6        4.03        7.05      3.91 o
  -2   7   6      954.45     1220.83     13.48 o
  -1   7   6     3015.66     3421.79     20.01 o
   0   7   6       53.13       78.07      3.93 o
   1   7   6      916.91      861.90     10.60 o
   2   7   6       67.92       61.83      3.98 o
   3   7   6        9.19       -1.47      3.73 o
   4   7   6     3066.77     2848.30     50.57 o
   5   7   6      491.78      470.17     17.22 o
   6   7   6      395.04      367.82     17.37 o
   7   7   6       23.67        7.62      8.57 o
  -8   8   6       50.02       50.29      6.87 o
  -7   8   6      332.12      322.23     11.38 o
  -6   8   6        1.70        2.95      4.75 o
  -5   8   6      900.88     1018.90     14.00 o
  -4   8   6       24.45       11.44      3.87 o
  -3   8   6      236.39      208.01      8.99 o
  -2   8   6    11235.36    10638.72     65.36 o
  -1   8   6     2923.17     3180.47     20.84 o
   0   8   6      754.45      783.99     10.81 o
   1   8   6     1713.43     1518.33     15.20 o
   2   8   6     1301.96     1191.02     13.81 o
   3   8   6       65.15       44.18      6.53 o
   4   8   6      529.46      405.52     14.02 o
   5   8   6      568.75      585.23     18.90 o
   6   8   6      195.34      200.42     19.19 o
   7   8   6      138.56      104.71     14.28 o
  -8   9   6       37.94       40.93     10.47 o
  -7   9   6      102.87      125.17      8.41 o
  -6   9   6      155.40      205.19      9.16 o
  -5   9   6       42.01       40.67      6.17 o
  -4   9   6      153.62      214.32      8.57 o
  -3   9   6      126.97      176.60      6.45 o
  -2   9   6     5049.82     5742.15     41.03 o
  -1   9   6      377.93      565.59      7.22 o
   0   9   6     1034.60      876.10     12.58 o
   1   9   6      796.65      848.78     10.99 o
   2   9   6        3.09        4.64      3.00 o
   3   9   6       26.27       48.88      6.68 o
   4   9   6      895.92      946.36     20.74 o
   5   9   6       88.49       88.43     10.13 o
   6   9   6      166.84      150.32     11.15 o
   7   9   6       81.20      127.55     14.28 o
  -7  10   6      407.86      390.78     16.21 o
  -6  10   6       35.94       13.99      6.29 o
  -5  10   6       54.77       28.62      5.45 o
  -4  10   6      747.08      757.60     14.10 o
  -3  10   6     2007.98     1933.11     19.56 o
  -2  10   6     1438.31     1471.93     15.73 o
  -1  10   6      472.78      584.44      8.15 o
   0  10   6      356.92      304.74      7.93 o
   1  10   6      506.54      691.02     12.88 o
   2  10   6     1574.05     1546.32     17.33 o
   3  10   6      271.75      187.87     10.00 o
   4  10   6     2127.42     1927.21     33.45 o
   5  10   6      112.11      113.58     10.97 o
   6  10   6      557.71      590.62     27.62 o
   7  10   6      139.19       97.09     13.33 o
  -7  11   6        1.33       -2.12     11.64 o
  -6  11   6      175.01      114.84      7.86 o
  -5  11   6      401.18      405.72     11.20 o
  -4  11   6      451.61      419.65     11.41 o
  -3  11   6      286.81      298.21      8.10 o
  -2  11   6      669.54      805.48     11.53 o
  -1  11   6     1090.20      956.64     11.42 o
   0  11   6      335.49      355.98      8.05 o
   1  11   6     3758.24     4076.57     37.12 o
   2  11   6      268.45      283.64      8.35 o
   3  11   6      247.83      272.75     10.18 o
   4  11   6      425.43      421.35     15.40 o
   5  11   6       37.30       15.42      7.93 o
   6  11   6        1.99       -7.37      7.79 o
  -7  12   6       13.73       13.62      6.53 o
  -6  12   6       80.19       76.19      8.26 o
  -5  12   6      264.95      296.86      9.85 o
  -4  12   6     1168.47     1175.34     16.24 o
  -3  12   6     1017.09      995.59     12.32 o
  -2  12   6        5.07        6.88      3.60 o
  -1  12   6      242.22      251.56      6.35 o
   0  12   6     2382.30     2567.34     29.14 o
   1  12   6       91.09       98.80      5.70 o
   2  12   6        2.24        4.92      4.36 o
   3  12   6      223.55      192.85      8.13 o
   4  12   6        6.16        7.48     10.08 o
   5  12   6      102.33       78.29      9.95 o
   6  12   6      522.72      610.31     24.44 o
  -7  13   6       21.91       13.99      6.25 o
  -6  13   6       75.24      110.54      8.71 o
  -5  13   6      305.27      283.25     10.08 o
  -4  13   6      838.44      868.60     14.15 o
  -3  13   6      235.38      234.29      6.95 o
  -2  13   6      142.63      193.32      6.91 o
  -1  13   6      329.77      323.56      7.80 o
   0  13   6     2348.36     2183.88     27.99 o
   1  13   6      981.13     1061.78     25.47 o
   2  13   6       17.00        9.55      4.23 o
   3  13   6      844.83      790.13     13.86 o
   4  13   6      247.92      253.59     16.08 o
   5  13   6       98.03       73.33     11.58 o
   6  13   6       53.33       59.34     11.62 o
  -7  14   6       52.64       28.91      6.35 o
  -6  14   6       12.76        7.87      6.78 o
  -5  14   6      944.90      762.77     14.80 o
  -4  14   6     1543.79     1510.31     20.54 o
  -3  14   6       50.12       43.60      5.27 o
  -2  14   6       24.14       39.70      4.64 o
  -1  14   6      894.72      807.86     15.26 o
   0  14   6        6.96        6.21      4.30 o
   1  14   6     1296.95     1278.17     17.40 o
   2  14   6       37.01       44.44      5.75 o
   3  14   6      222.01      233.69     12.01 o
   4  14   6        0.01       -7.85      6.46 o
   5  14   6      763.34      682.45     37.60 o
   6  14   6      638.57      728.20     34.27 o
  -7  15   6       22.63       13.34      5.01 o
  -6  15   6       79.29       57.73      8.29 o
  -5  15   6      135.73      116.42      8.83 o
  -4  15   6     1500.54     1522.51     21.41 o
  -3  15   6      488.26      455.98      9.20 o
  -2  15   6       54.03       82.43      4.87 o
  -1  15   6      772.11      822.67     13.73 o
   0  15   6     2178.71     2045.93     22.60 o
   1  15   6        6.81       20.99      4.45 o
   2  15   6       30.21       37.50      5.57 o
   3  15   6      385.02      440.31     17.83 o
   4  15   6       20.67       21.16      7.55 o
   5  15   6      139.78      166.55     16.68 o
   6  15   6       14.22        7.22      7.61 o
  -6  16   6        6.79        1.17      7.45 o
  -5  16   6       22.73        3.16      5.15 o
  -4  16   6      107.53      123.89      8.53 o
  -3  16   6        9.05        5.95      4.00 o
  -2  16   6     1433.75     1312.18     16.61 o
  -1  16   6     1106.40     1020.89     25.55 o
   0  16   6      161.30      184.99      8.13 o
   1  16   6      359.91      376.39      9.19 o
   2  16   6       59.27       60.40      6.21 o
   3  16   6       96.12      106.92      9.76 o
   4  16   6       11.28       20.05      6.97 o
   5  16   6      449.49      452.97     18.60 o
   6  16   6       13.03        6.66      9.52 o
  -6  17   6       13.53       -1.08      5.03 o
  -5  17   6       49.36       49.30      6.93 o
  -4  17   6      207.58      157.82      7.67 o
  -3  17   6     4290.72     3986.89     32.13 o
  -2  17   6      241.86      267.16      8.61 o
  -1  17   6      757.76      645.74     14.47 o
   0  17   6      553.30      586.93     13.01 o
   1  17   6     1338.03     1236.91     15.80 o
   2  17   6      560.37      530.11     19.09 o
   3  17   6        1.12       -0.99      6.19 o
   4  17   6       19.31       22.90      7.02 o
   5  17   6      104.99      109.67     12.85 o
  -6  18   6       37.18       30.47      7.71 o
  -5  18   6       15.36       13.54      5.65 o
  -4  18   6      634.27      596.23     17.96 o
  -3  18   6        4.10        4.76      4.79 o
  -2  18   6      445.89      464.83     11.71 o
  -1  18   6      113.44      154.79      9.13 o
   0  18   6       98.35      107.78      7.06 o
   1  18   6       84.33       97.44      7.45 o
   2  18   6     1101.42     1058.52     21.21 o
   3  18   6      880.94      849.58     19.09 o
   4  18   6      293.78      292.36     11.60 o
   5  18   6      290.95      270.31     23.33 o
  -6  19   6       88.06      153.73     13.13 o
  -5  19   6      138.92      151.13     12.97 o
  -4  19   6       65.06       40.68      8.02 o
  -3  19   6      371.61      366.87      9.77 o
  -2  19   6       10.30        8.20      5.02 o
  -1  19   6       32.08       25.58      6.44 o
   0  19   6       24.76       22.79      5.87 o
   1  19   6      418.17      351.88     11.65 o
   2  19   6        4.03       13.51      6.29 o
   3  19   6        8.56       -0.57      6.15 o
   4  19   6      315.46      309.27     11.89 o
   5  19   6      478.81      464.76     24.85 o
  -5  20   6        0.61        5.63      6.38 o
  -4  20   6      284.18      256.41     17.84 o
  -3  20   6        2.48        1.47      6.53 o
  -2  20   6      127.51      171.14      9.87 o
  -1  20   6       18.34       22.63      6.64 o
   0  20   6      413.79      434.41     14.71 o
   1  20   6        9.76        3.38      5.42 o
   2  20   6       25.20       20.68      7.97 o
   3  20   6      886.31      842.78     19.96 o
   4  20   6        1.76        9.03      5.14 o
  -5  21   6       54.43       50.15      6.78 o
  -4  21   6      853.97      849.78     18.73 o
  -3  21   6       44.92       46.43     10.41 o
  -2  21   6      569.70      601.89     14.87 o
  -1  21   6      180.01      176.10      9.82 o
   0  21   6      917.26      970.08     23.35 o
   1  21   6       23.09       38.87      6.67 o
   2  21   6     1307.83     1397.94     26.87 o
   3  21   6      247.39      292.11     12.71 o
   4  21   6      966.72      963.39     21.41 o
  -5  22   6       14.89        6.66     11.42 o
  -4  22   6      118.96      124.18     12.67 o
  -3  22   6      345.53      306.40     16.04 o
  -2  22   6      460.31      426.93     18.97 o
  -1  22   6       31.65       30.11      6.36 o
   0  22   6      295.39      296.23     13.41 o
   1  22   6      551.54      549.16     39.03 o
   2  22   6      345.75      320.67     13.04 o
   3  22   6        2.93        8.67      8.05 o
   4  22   6      115.13      105.37      8.16 o
  -4  23   6      107.85      106.31     11.65 o
  -3  23   6      118.94      127.55     20.94 o
  -2  23   6       17.18       24.38      6.99 o
  -1  23   6      730.78      751.53     21.53 o
   0  23   6      200.16      230.04     16.98 o
   1  23   6      543.55      551.76     37.60 o
   2  23   6      192.37      178.97     18.09 o
   3  23   6      110.39      171.26     25.23 o
  -3  24   6       52.00       51.40      9.08 o
  -2  24   6      294.36      311.40     15.90 o
  -1  24   6      205.12      244.79     13.15 o
   0  24   6       28.03       32.54     11.40 o
   1  24   6      125.17      140.87     14.87 o
   2  24   6     1916.31     1878.89     40.25 o
   3  24   6       19.24       21.89      7.92 o
  -3  25   6       28.54       17.13     11.42 o
  -2  25   6        0.19      -10.07      7.75 o
  -1  25   6       36.11       35.86      8.15 o
   0  25   6      762.56      742.29     25.16 o
   1  25   6     2137.58     2175.90     46.08 o
   2  25   6       58.02       66.83     10.29 o
  -2  26   6      101.13      138.02     13.33 o
  -1  26   6      301.92      302.32     11.09 o
   0  26   6      508.91      540.75     19.66 o
   1  26   6       19.43       18.09      9.52 o
  -7   0   7      548.21      586.92     18.95 o
  -5   0   7      341.43      239.94     10.00 o
  -3   0   7      242.08      315.92     10.82 o
  -1   0   7      861.12     1049.46     10.92 o
   1   0   7     6703.52     6349.58     92.50 o
   3   0   7       93.77       47.98      7.04 o
   5   0   7     2422.49     2002.24     36.91 o
   7   0   7        0.69        2.86      8.57 o
  -8   1   7       11.70        0.83      6.10 o
  -7   1   7        2.31        8.12      5.34 o
  -6   1   7        1.16       18.67      5.00 o
  -5   1   7        8.87        5.19      3.96 o
  -4   1   7      725.32      651.44     11.50 o
  -3   1   7      348.36      354.69      7.98 o
  -2   1   7       13.56       78.03      3.25 o
  -1   1   7      412.01      500.29      5.46 o
   0   1   7     4697.53     4655.53     30.61 o
   1   1   7     1987.95     2142.63     27.12 o
   2   1   7      722.20      652.16     11.82 o
   3   1   7      109.16      108.54      6.06 o
   4   1   7     1190.83     1341.11     24.48 o
   5   1   7      185.14      182.80      8.28 o
   6   1   7       37.66       30.30      5.57 o
   7   1   7       23.41       14.28      8.57 o
  -8   2   7       79.94       67.92      7.42 o
  -7   2   7        1.20        3.88      6.29 o
  -6   2   7     1782.91     1884.77     21.88 o
  -5   2   7      208.25      220.51      7.26 o
  -4   2   7       12.92       13.06      3.89 o
  -3   2   7      928.10     1008.44     13.18 o
  -2   2   7      918.91      707.85      8.25 o
  -1   2   7      319.79      442.14      5.24 o
   0   2   7       12.95        3.93      2.48 o
   1   2   7      192.56      155.10      6.47 o
   2   2   7     2273.04     2220.30     25.68 o
   3   2   7      226.24      152.43      6.43 o
   4   2   7      277.81      297.27      9.99 o
   5   2   7      290.59      207.66      9.42 o
   6   2   7      169.09      149.49      8.24 o
   7   2   7      195.63      236.07     16.18 o
  -8   3   7      288.51      307.90     12.08 o
  -7   3   7      144.18       94.52      9.50 o
  -6   3   7        0.39       -1.19      4.57 o
  -5   3   7      569.34      550.41     11.44 o
  -4   3   7       78.22      126.00      6.36 o
  -3   3   7      815.67      929.78     11.70 o
  -2   3   7        8.91        6.68      2.50 o
  -1   3   7     5306.78     5754.58     30.51 o
   0   3   7     3827.31     3825.93     25.96 o
   1   3   7       12.13       40.72      3.61 o
   2   3   7      165.48      261.82      6.73 o
   3   3   7      715.68      599.19     18.89 o
   4   3   7        8.48        9.14      5.30 o
   5   3   7        5.00       -1.71      4.77 o
   6   3   7       21.34       24.33      5.49 o
   7   3   7        7.34       -4.76      8.57 o
  -8   4   7        1.47        8.87      5.99 o
  -7   4   7      707.60      755.11     19.58 o
  -6   4   7      171.03      207.89      8.83 o
  -5   4   7     1024.32     1121.34     15.57 o
  -4   4   7       12.23       17.36      4.18 o
  -3   4   7      101.52      104.34      4.72 o
  -2   4   7      259.48      337.91      6.18 o
  -1   4   7     1723.92     1630.49     11.50 o
   0   4   7      863.75      959.87      9.95 o
   1   4   7       41.24      109.01      4.11 o
   2   4   7      837.74      892.68     12.72 o
   3   4   7      630.84      660.08     12.55 o
   4   4   7        3.23        9.12      8.43 o
   5   4   7      338.29      236.89     16.76 o
   6   4   7      301.38      292.24     12.48 o
   7   4   7       67.83       89.48     12.37 o
  -8   5   7      453.60      501.32     19.28 o
  -7   5   7      132.05      161.99     11.01 o
  -6   5   7        4.59       12.55      5.28 o
  -5   5   7      140.63      212.11      8.39 o
  -4   5   7      834.26      684.79     12.83 o
  -3   5   7       97.10       90.04      4.68 o
  -2   5   7      478.17      375.27      7.99 o
  -1   5   7       86.70       77.36      3.05 o
   0   5   7       64.45      167.66      4.97 o
   1   5   7      265.75      320.59      6.68 o
   2   5   7       14.86       13.37      3.04 o
   3   5   7        4.32        4.51      3.54 o
   4   5   7     1173.84     1072.98     20.96 o
   5   5   7       41.19       30.68      7.78 o
   6   5   7        0.28       -4.27      8.42 o
   7   5   7      146.94      155.16     14.28 o
  -8   6   7      131.59      157.76      9.24 o
  -7   6   7      295.98      304.83     22.67 o
  -6   6   7      449.44      325.40      9.78 o
  -5   6   7       58.40       55.69      5.53 o
  -4   6   7      170.40      134.38      7.10 o
  -3   6   7      921.52      936.53     13.01 o
  -2   6   7     1660.37     2039.46     19.17 o
  -1   6   7     1754.82     1767.22     13.75 o
   0   6   7     1449.42     1498.97     17.62 o
   1   6   7       42.28       49.19      3.45 o
   2   6   7     1667.66     1623.73     17.64 o
   3   6   7       32.28       33.58      6.78 o
   4   6   7       41.82       28.94      6.82 o
   5   6   7      122.35      156.95     17.92 o
   6   6   7      180.60      178.49     12.93 o
   7   6   7       81.85      106.61     13.33 o
  -8   7   7        9.87        5.39      6.18 o
  -7   7   7      373.22      385.59     15.19 o
  -6   7   7       75.99       87.77      6.20 o
  -5   7   7       63.61      107.52      7.12 o
  -4   7   7      155.88      159.93      7.04 o
  -3   7   7      700.72      693.77     21.71 o
  -2   7   7      685.11     1008.32     11.98 o
  -1   7   7     7115.60     7648.27     43.18 o
   0   7   7     1160.67     1057.67     12.81 o
   1   7   7     3507.86     4118.17     31.73 o
   2   7   7      576.46      491.25      9.24 o
   3   7   7      864.44      825.30     25.51 o
   4   7   7      674.58      622.79     18.12 o
   5   7   7       33.16       53.95      9.47 o
   6   7   7       17.17       38.69      8.89 o
   7   7   7       95.68      113.28     13.33 o
  -8   8   7       25.93       16.52     13.80 o
  -7   8   7      341.07      340.22     14.32 o
  -6   8   7      294.49      241.19      8.43 o
  -5   8   7      298.88      306.31     12.15 o
  -4   8   7      916.30      811.53     15.29 o
  -3   8   7       30.97       45.19      5.15 o
  -2   8   7      981.03      726.52     10.25 o
  -1   8   7     1970.99     1949.23     15.65 o
   0   8   7      762.16      902.90     11.79 o
   1   8   7     1250.79     1390.13     14.80 o
   2   8   7     2848.10     2818.08     24.71 o
   3   8   7      245.52      211.64      7.62 o
   4   8   7        2.34       -1.88      5.99 o
   5   8   7        7.26       -4.05      7.06 o
   6   8   7      108.46      124.58     11.24 o
   7   8   7        2.16        2.86      8.57 o
  -7   9   7      103.69       99.55     10.05 o
  -6   9   7      643.30      571.31     18.95 o
  -5   9   7       13.63       30.87      5.52 o
  -4   9   7       10.78        3.99      4.31 o
  -3   9   7      771.01      749.63     14.12 o
  -2   9   7      100.42      157.32      5.68 o
  -1   9   7        3.51        6.59      2.55 o
   0   9   7     1251.25     1238.10     14.55 o
   1   9   7       11.22       14.25      3.55 o
   2   9   7        9.95        9.73      3.38 o
   3   9   7      795.38      750.81     13.06 o
   4   9   7      153.71      176.41     11.08 o
   5   9   7      424.27      456.33     17.48 o
   6   9   7       28.11       36.79      8.41 o
  -7  10   7       64.07       72.56      8.12 o
  -6  10   7       27.78        5.28      4.75 o
  -5  10   7        2.01        0.63      5.86 o
  -4  10   7      496.37      441.45     11.59 o
  -3  10   7       13.91        8.82      4.11 o
  -2  10   7     3298.45     3143.04     33.01 o
  -1  10   7       89.49      102.13      4.43 o
   0  10   7      371.40      348.00      9.49 o
   1  10   7      388.18      412.75      9.80 o
   2  10   7      862.29      870.10     14.79 o
   3  10   7       57.69       80.01      5.36 o
   4  10   7       21.44       35.21      8.38 o
   5  10   7        1.03        1.34      7.14 o
   6  10   7      437.23      466.53     34.74 o
  -7  11   7        2.14        1.83      6.13 o
  -6  11   7        1.92       11.23      6.68 o
  -5  11   7      253.26      301.65     11.24 o
  -4  11   7     1746.50     1718.15     20.14 o
  -3  11   7      127.23      124.95      5.34 o
  -2  11   7     1104.62     1121.52     15.83 o
  -1  11   7      202.76      235.29      6.83 o
   0  11   7      138.91      117.75      5.29 o
   1  11   7     2743.36     2861.53     32.19 o
   2  11   7      940.24      923.15     19.23 o
   3  11   7      570.60      550.46     11.92 o
   4  11   7     1052.20     1134.39     21.26 o
   5  11   7       31.43       33.59      8.54 o
   6  11   7       65.25       55.21     12.37 o
  -7  12   7      636.21      691.66     18.14 o
  -6  12   7       69.30       22.58      7.01 o
  -5  12   7        0.28        2.28      5.22 o
  -4  12   7       58.07       35.27      5.24 o
  -3  12   7     1586.07     1572.86     16.34 o
  -2  12   7      308.50      245.37      9.33 o
  -1  12   7     1315.53     1388.20     17.34 o
   0  12   7     1246.54     1082.17     15.15 o
   1  12   7        5.13       11.52      4.33 o
   2  12   7      456.29      519.51     10.81 o
   3  12   7      450.05      401.28     11.99 o
   4  12   7       96.06       98.41      8.57 o
   5  12   7       50.12       33.46      8.86 o
   6  12   7       49.44       27.60     12.37 o
  -7  13   7       11.79       17.66      5.98 o
  -6  13   7      656.54      630.82     16.82 o
  -5  13   7      263.53      183.46      9.35 o
  -4  13   7      838.17      817.35     17.71 o
  -3  13   7     1377.34     1267.64     14.95 o
  -2  13   7     3958.71     3912.89     45.31 o
  -1  13   7      408.37      422.71      9.81 o
   0  13   7     1296.72     1212.85     18.61 o
   1  13   7      114.97      157.41      6.59 o
   2  13   7      159.07      158.15      8.63 o
   3  13   7       57.54       47.46      5.95 o
   4  13   7      236.91      272.41     12.06 o
   5  13   7       72.45       71.65     14.63 o
   6  13   7        6.70       26.07     11.21 o
  -7  14   7      243.73      251.79     20.34 o
  -6  14   7       98.74      146.81      9.57 o
  -5  14   7      292.77      296.74      9.97 o
  -4  14   7      159.54      189.03      8.73 o
  -3  14   7      435.13      445.10      9.08 o
  -2  14   7     1400.49     1371.55     15.36 o
  -1  14   7       49.64       73.27      6.11 o
   0  14   7      163.37      197.69      9.37 o
   1  14   7      170.23      114.92      6.27 o
   2  14   7      244.97      217.63      8.97 o
   3  14   7      907.66      761.72     22.73 o
   4  14   7      173.20      160.54     10.14 o
   5  14   7       88.19       92.56     14.18 o
   6  14   7      283.50      288.42     21.89 o
  -7  15   7        5.77        6.05      5.23 o
  -6  15   7       74.92       68.74      7.38 o
  -5  15   7        7.77       16.45      5.11 o
  -4  15   7      228.82      253.96      9.59 o
  -3  15   7     2386.59     2363.36     21.12 o
  -2  15   7       20.54       15.03      4.56 o
  -1  15   7     1576.04     1453.32     22.63 o
   0  15   7      298.83      315.63      9.22 o
   1  15   7      229.68      233.86      7.69 o
   2  15   7      238.64      278.33     10.93 o
   3  15   7      328.60      351.11     13.62 o
   4  15   7        2.59       14.40      8.11 o
   5  15   7     1175.71     1217.14     35.20 o
   6  15   7       50.67       66.63     12.37 o
  -6  16   7       60.24       83.38      9.02 o
  -5  16   7       52.56       35.17      6.90 o
  -4  16   7        0.93       -4.34      4.94 o
  -3  16   7       15.24       11.24      4.14 o
  -2  16   7     2330.41     2310.25     24.18 o
  -1  16   7       52.10       47.97      6.41 o
   0  16   7      586.31      571.36     12.95 o
   1  16   7       69.09       58.61      5.16 o
   2  16   7     1337.49     1300.34     22.26 o
   3  16   7       49.72       47.85      8.07 o
   4  16   7      299.68      289.25     14.56 o
   5  16   7      294.15      246.40     16.68 o
  -6  17   7       66.17       77.44      8.00 o
  -5  17   7       12.61       28.29      6.15 o
  -4  17   7       81.68       97.00      6.74 o
  -3  17   7      725.59      782.71     13.92 o
  -2  17   7        5.06        6.30      5.77 o
  -1  17   7      723.27      691.14     15.60 o
   0  17   7     1709.68     1555.01     19.80 o
   1  17   7      313.60      308.64      9.19 o
   2  17   7      115.03       92.46      9.82 o
   3  17   7      448.67      461.14     16.70 o
   4  17   7       36.35       63.71      8.36 o
   5  17   7       88.55       85.79     10.92 o
  -6  18   7        7.67       -3.95      6.74 o
  -5  18   7       72.16       64.53      8.83 o
  -4  18   7        0.64        2.29      6.09 o
  -3  18   7      367.80      353.16      9.76 o
  -2  18   7       40.80       21.32      5.64 o
  -1  18   7     1838.02     1956.53     28.65 o
   0  18   7       99.59       90.32      7.18 o
   1  18   7      802.03      719.60     13.94 o
   2  18   7      216.80      232.64     11.49 o
   3  18   7      122.18      125.37      9.17 o
   4  18   7        1.75       -1.53      5.78 o
   5  18   7        8.86       15.79     11.31 o
  -5  19   7      813.56      816.76     17.68 o
  -4  19   7     1160.26     1159.17     22.56 o
  -3  19   7       30.11       16.14      5.49 o
  -2  19   7      192.34      227.42     12.55 o
  -1  19   7     1370.40     1372.56     25.17 o
   0  19   7      887.26      883.36     17.07 o
   1  19   7       26.01       34.02      6.11 o
   2  19   7        3.22       17.72      6.58 o
   3  19   7       36.78       38.46      6.55 o
   4  19   7       20.12       40.77      6.61 o
  -5  20   7       76.80       68.15      7.54 o
  -4  20   7      411.71      371.39     14.23 o
  -3  20   7       31.40       28.81      9.58 o
  -2  20   7      330.87      320.30     21.92 o
  -1  20   7      595.31      515.88     17.71 o
   0  20   7      222.31      247.69     16.02 o
   1  20   7        0.15       -0.33      5.32 o
   2  20   7      164.64      196.94     21.30 o
   3  20   7       11.13       21.29      7.28 o
   4  20   7      118.12      141.78     13.23 o
  -5  21   7      310.35      358.30     18.50 o
  -4  21   7      865.74      809.71     22.11 o
  -3  21   7      372.93      349.53     17.29 o
  -2  21   7      155.20      127.77     11.82 o
  -1  21   7        8.17       16.31      6.06 o
   0  21   7      201.16      204.92     13.32 o
   1  21   7      456.25      477.84     17.91 o
   2  21   7       78.76      108.72     11.02 o
   3  21   7      474.59      494.08     17.27 o
   4  21   7       58.42       88.91     13.33 o
  -4  22   7      364.31      338.68     22.61 o
  -3  22   7      122.41      163.73     23.80 o
  -2  22   7        3.30       15.44      9.99 o
  -1  22   7      186.04      181.99     19.11 o
   0  22   7       20.39       19.68      7.17 o
   1  22   7       68.92       93.82     13.01 o
   2  22   7      310.33      407.92     29.96 o
   3  22   7      141.90      154.37     10.18 o
  -4  23   7       38.18       27.10      9.35 o
  -3  23   7      197.01      185.18     18.09 o
  -2  23   7       80.37       90.59      8.52 o
  -1  23   7       70.12      100.44      9.80 o
   0  23   7       24.62       27.53      7.17 o
   1  23   7       70.43       62.24     12.33 o
   2  23   7      271.05      325.45     17.58 o
   3  23   7       67.91       46.73      8.79 o
  -3  24   7       69.83       64.20     10.29 o
  -2  24   7        2.60       -5.31      7.75 o
  -1  24   7      107.80      114.26     10.10 o
   0  24   7       31.09       31.12     12.85 o
   1  24   7       34.11       -6.66     15.23 o
   2  24   7      176.05      219.60     29.51 o
  -2  25   7       15.65       14.75      9.52 o
  -1  25   7      494.57      520.17     14.93 o
   0  25   7       86.02       94.54     10.92 o
   1  25   7       43.20       61.68     10.03 o
  -1  26   7       68.48       72.34      8.57 o
   0  26   7        2.48       14.28      7.62 o
  -8   0   8      322.39      430.31     23.80 o
  -6   0   8      380.33      427.98     17.12 o
  -4   0   8     2157.81     2220.07     31.68 o
  -2   0   8     1640.18     1310.33     20.97 o
   0   0   8      170.33      170.74      7.13 o
   2   0   8      770.55      673.90     24.75 o
   4   0   8      731.42      594.88     18.14 o
   6   0   8        7.14        1.82      6.39 o
  -8   1   8       20.38       24.02      8.24 o
  -7   1   8        0.68        5.85      7.11 o
  -6   1   8      125.44      153.72     10.97 o
  -5   1   8      631.26      550.86     15.45 o
  -4   1   8      449.84      418.10     11.08 o
  -3   1   8        9.32        6.82      3.38 o
  -2   1   8     1064.53      997.77     12.05 o
  -1   1   8      130.83      203.90      5.05 o
   0   1   8      418.75      548.28      8.97 o
   1   1   8      470.91      607.61     13.07 o
   2   1   8      849.55      881.94     16.25 o
   3   1   8      130.24       98.68      6.84 o
   4   1   8       10.72        5.78      4.33 o
   5   1   8      238.70      295.87     10.46 o
   6   1   8        1.32        5.82      4.93 o
   7   1   8      355.44      475.00     20.94 o
  -8   2   8      441.10      538.77     14.81 o
  -7   2   8      729.69      640.69     18.40 o
  -6   2   8        2.39       -1.30      5.11 o
  -5   2   8      152.66      165.21      7.63 o
  -4   2   8      336.29      357.06     10.59 o
  -3   2   8     2179.07     2323.46     20.98 o
  -2   2   8      210.49      401.89      7.56 o
  -1   2   8      634.06      767.79      9.62 o
   0   2   8     2670.21     2868.17     22.40 o
   1   2   8        1.97       21.27      4.47 o
   2   2   8     2039.69     1881.24     26.14 o
   3   2   8        3.51        6.59      3.85 o
   4   2   8       60.85       81.17      5.81 o
   5   2   8        2.74       15.34      5.25 o
   6   2   8      482.59      522.55     12.68 o
   7   2   8       67.98      102.80     11.42 o
  -8   3   8      215.91      250.78     10.78 o
  -7   3   8      183.09      174.69     11.47 o
  -6   3   8      245.23      300.72     10.45 o
  -5   3   8      119.96      136.79      9.26 o
  -4   3   8     1007.34      997.52     17.23 o
  -3   3   8      217.81      313.99      7.35 o
  -2   3   8      179.05      152.70      5.64 o
  -1   3   8      493.07      351.71      6.03 o
   0   3   8      501.97      569.96      7.93 o
   1   3   8      541.46      798.32     12.76 o
   2   3   8      776.13      879.45     13.72 o
   3   3   8      363.27      378.00     16.67 o
   4   3   8      409.59      311.60      9.48 o
   5   3   8      456.48      512.74     14.38 o
   6   3   8      238.77      215.46      8.67 o
   7   3   8        0.95       14.28      8.57 o
  -8   4   8       50.12       53.33      7.33 o
  -7   4   8      759.50      697.93     19.10 o
  -6   4   8      173.11      182.00      8.89 o
  -5   4   8        2.68        9.43      5.40 o
  -4   4   8     1503.60     1307.83     26.55 o
  -3   4   8      334.98      375.00      9.44 o
  -2   4   8      224.75      374.84      7.80 o
  -1   4   8     3423.01     3633.50     26.48 o
   0   4   8      793.78     1092.54     11.92 o
   1   4   8     2295.22     2287.55     24.94 o
   2   4   8      170.57      188.99      6.81 o
   3   4   8      603.80      614.00     23.89 o
   4   4   8      198.65      144.33      7.42 o
   5   4   8      116.21      148.60      8.39 o
   6   4   8       25.78       12.84      6.35 o
   7   4   8       20.34       61.87     10.47 o
  -8   5   8        7.27       28.52     11.82 o
  -7   5   8       13.25       10.46     11.82 o
  -6   5   8       92.38       43.70      6.16 o
  -5   5   8      233.26      220.91      8.32 o
  -4   5   8      486.49      439.55     11.63 o
  -3   5   8        0.79       10.96      3.67 o
  -2   5   8        0.29        1.76      2.78 o
  -1   5   8     2071.82     2635.39     20.66 o
   0   5   8      543.57      567.22      8.46 o
   1   5   8      273.71      136.25      5.89 o
   2   5   8        4.63        9.66      3.25 o
   3   5   8        4.36        1.29      4.07 o
   4   5   8      242.27      270.27     10.20 o
   5   5   8      237.23      284.50     11.35 o
   6   5   8       46.79       40.47      7.88 o
   7   5   8        6.71        3.81      7.62 o
  -8   6   8      211.23      216.74     11.04 o
  -7   6   8       25.96        4.22      7.40 o
  -6   6   8      720.13      747.62     15.03 o
  -5   6   8      458.19      609.28     12.61 o
  -4   6   8      549.79      467.76     11.42 o
  -3   6   8      597.87      538.87     10.99 o
  -2   6   8     1936.72     2220.70     21.36 o
  -1   6   8      922.48      845.01     10.30 o
   0   6   8        3.50        8.06      2.86 o
   1   6   8      322.47      349.88      7.10 o
   2   6   8      214.27      192.84      6.72 o
   3   6   8        6.65        8.60      4.26 o
   4   6   8      644.86      604.89     13.97 o
   5   6   8      358.28      342.91     12.57 o
   6   6   8      112.27       85.45      9.07 o
   7   6   8      288.93      313.17     18.09 o
  -8   7   8       57.52       47.38      8.93 o
  -7   7   8        6.50      -13.10      8.79 o
  -6   7   8      138.95       80.08      6.77 o
  -5   7   8       53.75       36.38      6.19 o
  -4   7   8       50.71       76.20      6.03 o
  -3   7   8     1640.36     1652.19     22.65 o
  -2   7   8      121.54      243.49      7.23 o
  -1   7   8       29.37       66.07      4.10 o
   0   7   8     1155.07     1252.55     15.40 o
   1   7   8      676.76      791.38     10.82 o
   2   7   8      494.82      496.40      9.83 o
   3   7   8        3.53        3.78      4.02 o
   4   7   8      180.70      195.11      9.42 o
   5   7   8        0.37        7.24      7.76 o
   6   7   8       96.50       85.11      9.70 o
  -7   8   8      343.53      377.27     23.63 o
  -6   8   8        0.23        2.84      5.48 o
  -5   8   8      133.10       65.11      6.66 o
  -4   8   8        3.46        9.13      4.47 o
  -3   8   8      132.36      106.03      6.41 o
  -2   8   8      725.63      912.86     12.16 o
  -1   8   8       10.49        1.87      2.94 o
   0   8   8      315.81      280.89      7.88 o
   1   8   8        6.25        7.48      3.39 o
   2   8   8      207.27      195.26      7.55 o
   3   8   8       30.06       33.46      5.56 o
   4   8   8     1204.16     1176.01     22.58 o
   5   8   8        0.63       -1.81      7.19 o
   6   8   8       37.10       38.99      8.29 o
  -7   9   8       50.49       46.67      8.31 o
  -6   9   8      471.83      363.34     14.54 o
  -5   9   8      265.94      225.37      9.72 o
  -4   9   8      724.68      746.79     18.08 o
  -3   9   8      497.11      511.53     12.39 o
  -2   9   8       54.99       49.86      4.29 o
  -1   9   8       31.31       13.44      3.34 o
   0   9   8        2.44        6.63      3.00 o
   1   9   8      766.76      714.09     12.67 o
   2   9   8       93.22       73.91      5.93 o
   3   9   8       68.62       64.27      5.92 o
   4   9   8      252.91      239.65     11.33 o
   5   9   8      238.50      194.92     23.16 o
   6   9   8        3.19       -9.87      6.58 o
  -7  10   8      100.20      108.63     10.28 o
  -6  10   8      681.56      689.96     17.64 o
  -5  10   8       63.54       96.59      7.32 o
  -4  10   8        0.23        0.55      4.39 o
  -3  10   8      329.21      339.56      8.50 o
  -2  10   8      817.53      691.20     11.52 o
  -1  10   8      220.09      161.33      6.24 o
   0  10   8       24.59       23.20      3.49 o
   1  10   8       84.59      109.61      6.35 o
   2  10   8       14.00       31.33      4.90 o
   3  10   8      508.77      515.60     11.51 o
   4  10   8     1114.15     1199.60     21.78 o
   5  10   8       99.96       87.63     17.04 o
   6  10   8        9.96        4.84      8.57 o
  -7  11   8        2.42        1.36      6.51 o
  -6  11   8       94.94      104.29     14.33 o
  -5  11   8     1238.00     1164.10     18.91 o
  -4  11   8      697.87      636.67     12.43 o
  -3  11   8      354.93      320.07      7.87 o
  -2  11   8      166.78      180.55      7.23 o
  -1  11   8      773.14      776.51     14.34 o
   0  11   8      319.36      407.90      8.41 o
   1  11   8       17.35       29.79      5.18 o
   2  11   8      893.08      914.41     15.84 o
   3  11   8       11.03        3.77      5.71 o
   4  11   8      830.56      847.86     18.40 o
   5  11   8        1.94       -2.96      7.96 o
   6  11   8        1.15        0.00      9.52 o
  -7  12   8       38.64       22.99      6.20 o
  -6  12   8      443.39      440.97     14.74 o
  -5  12   8      536.16      602.78     16.77 o
  -4  12   8      349.98      352.82      9.78 o
  -3  12   8      395.46      423.28     10.68 o
  -2  12   8      165.81      155.46      6.29 o
  -1  12   8       11.39        6.65      4.13 o
   0  12   8      225.91      235.04      9.14 o
   1  12   8      581.95      631.01     11.02 o
   2  12   8     2050.07     1976.42     27.42 o
   3  12   8      540.27      598.32     14.46 o
   4  12   8        0.47        8.16      7.73 o
   5  12   8      386.72      352.74     20.32 o
   6  12   8       68.99       49.50     13.33 o
  -7  13   8       82.13       86.21      6.92 o
  -6  13   8      129.95      177.31     10.46 o
  -5  13   8       81.96       74.66      6.74 o
  -4  13   8     1976.82     1738.30     22.33 o
  -3  13   8      298.11      316.59      8.23 o
  -2  13   8      440.70      458.50     12.39 o
  -1  13   8       28.41       47.02      5.73 o
   0  13   8       99.98      131.62      7.23 o
   1  13   8       43.75       45.22      4.76 o
   2  13   8      139.86      158.05      8.37 o
   3  13   8     1191.75     1117.84     22.01 o
   4  13   8      113.76      128.37     10.17 o
   5  13   8       28.56        7.69      9.25 o
   6  13   8       72.90       97.09     15.23 o
  -7  14   8       16.76       -0.99      4.84 o
  -6  14   8       40.20       27.56      6.50 o
  -5  14   8       14.76       40.19      5.76 o
  -4  14   8     2256.09     2110.11     24.89 o
  -3  14   8      344.70      368.70      8.55 o
  -2  14   8      404.43      394.89     10.90 o
  -1  14   8      397.93      393.85     12.27 o
   0  14   8      705.76      659.66     13.01 o
   1  14   8     1287.75     1246.40     21.83 o
   2  14   8      784.59      707.39     13.80 o
   3  14   8      523.39      572.95     21.90 o
   4  14   8      482.64      539.89     18.96 o
   5  14   8      291.25      273.19     28.56 o
  -6  15   8       32.75       79.27      7.56 o
  -5  15   8        7.49        1.76      6.02 o
  -4  15   8      676.96      565.30     14.53 o
  -3  15   8      499.97      443.02     12.99 o
  -2  15   8       34.66       38.11      6.03 o
  -1  15   8        4.74       15.88      5.54 o
   0  15   8     1972.62     1947.73     24.58 o
   1  15   8      386.56      335.18      8.80 o
   2  15   8      127.10      135.64      9.34 o
   3  15   8        9.87        3.19      6.22 o
   4  15   8      199.67      195.18     22.22 o
   5  15   8       16.59        8.97     10.03 o
  -6  16   8        8.42       11.35      5.37 o
  -5  16   8        8.91        2.62      5.73 o
  -4  16   8      105.68      108.30      7.01 o
  -3  16   8      184.60      206.29      7.99 o
  -2  16   8     1367.03     1353.70     20.18 o
  -1  16   8      618.78      578.38     13.30 o
   0  16   8      541.09      502.94     12.99 o
   1  16   8       12.45       16.28      4.84 o
   2  16   8       87.51       99.47      9.23 o
   3  16   8      143.56      144.48     11.82 o
   4  16   8       24.32       20.00      7.42 o
   5  16   8        7.19        5.24     19.99 o
  -6  17   8       17.08       18.99      6.15 o
  -5  17   8       61.00       47.37      7.91 o
  -4  17   8      155.53      164.30      9.21 o
  -3  17   8     1001.75      988.06     15.32 o
  -2  17   8     2503.97     2492.49     26.74 o
  -1  17   8     3307.80     3265.16     39.26 o
   0  17   8      285.50      293.85     11.05 o
   1  17   8       73.69       86.27      5.89 o
   2  17   8       26.86       28.93      6.68 o
   3  17   8       22.06       18.02      7.81 o
   4  17   8       10.66       13.64      7.05 o
   5  17   8      256.73      229.58     32.36 o
  -6  18   8       26.00       29.75      6.29 o
  -5  18   8      247.24      157.38      9.66 o
  -4  18   8       74.22       67.83      8.45 o
  -3  18   8     1500.06     1365.23     19.28 o
  -2  18   8      445.96      384.82     11.73 o
  -1  18   8      210.21      185.22     10.97 o
   0  18   8     1820.49     1747.81     26.69 o
   1  18   8      122.35      114.49      7.70 o
   2  18   8       20.26       24.97      6.96 o
   3  18   8        5.68        4.20      6.19 o
   4  18   8        9.87       19.51      6.01 o
  -5  19   8       19.17       28.40      6.58 o
  -4  19   8      803.57      856.43     18.97 o
  -3  19   8       97.00       72.76      6.85 o
  -2  19   8     1153.94     1082.89     19.93 o
  -1  19   8      403.36      427.67     19.73 o
   0  19   8       51.01       49.64      6.89 o
   1  19   8       53.78       85.83     11.62 o
   2  19   8       21.58       24.76      8.90 o
   3  19   8       85.87       89.01      8.12 o
   4  19   8      295.77      359.99     11.15 o
  -5  20   8       40.29       54.38      8.12 o
  -4  20   8       35.10       34.10     10.95 o
  -3  20   8      251.78      260.28     20.52 o
  -2  20   8        6.58        9.86      5.85 o
  -1  20   8        2.56        5.06      5.73 o
   0  20   8        8.72       17.48      7.38 o
   1  20   8      935.94      941.05     27.46 o
   2  20   8       16.82       37.97      9.21 o
   3  20   8        1.08       -8.13      6.90 o
   4  20   8       76.21      102.44     12.20 o
  -5  21   8       67.50       93.29     16.18 o
  -4  21   8       23.17        4.67      8.55 o
  -3  21   8        5.62        9.82     10.52 o
  -2  21   8       40.18       33.41      9.99 o
  -1  21   8        7.91       14.86      5.73 o
   0  21   8     3720.40     3520.80     46.56 o
   1  21   8      109.04      102.00     13.49 o
   2  21   8       85.35      111.82     10.63 o
   3  21   8      206.20      250.54     12.26 o
  -4  22   8      615.93      727.25     35.22 o
  -3  22   8      281.47      289.63     39.50 o
  -2  22   8      106.90      125.12     12.91 o
  -1  22   8        0.05       -1.20      6.01 o
   0  22   8      513.52      549.91     17.71 o
   1  22   8      209.36      239.49     21.89 o
   2  22   8      138.04      199.83     19.04 o
   3  22   8      163.54      196.23     10.14 o
  -3  23   8        2.89        9.23      8.67 o
  -2  23   8       24.14       15.41      6.01 o
  -1  23   8      499.97      462.71     18.19 o
   0  23   8       36.05       34.43     14.75 o
   1  23   8      302.75      368.18     37.12 o
   2  23   8       19.36       28.39      9.14 o
  -3  24   8        2.11       -2.86      9.52 o
  -2  24   8       44.92       30.11      8.07 o
  -1  24   8      370.40      338.68     12.42 o
   0  24   8      128.01      115.68     24.75 o
   1  24   8       16.14       15.41      8.44 o
   2  24   8      951.06     1016.53     25.61 o
  -2  25   8      152.47      166.58     13.33 o
  -1  25   8        4.10        8.25      5.96 o
   0  25   8       56.85       82.85      9.99 o
  -7   0   9      980.95      988.44     31.77 o
  -5   0   9        6.56      -10.53      7.02 o
  -3   0   9       87.01      127.21      8.95 o
  -1   0   9       87.67      162.58      9.48 o
   1   0   9        7.41       24.13      6.63 o
   3   0   9      180.94      150.45     12.33 o
   5   0   9     1186.12     1273.20     28.55 o
  -8   1   9       78.60      107.40     11.77 o
  -7   1   9        4.24        1.35      7.26 o
  -6   1   9      189.83      201.39      9.31 o
  -5   1   9      105.17      102.09      8.32 o
  -4   1   9      364.43      364.79      9.14 o
  -3   1   9       13.69       11.80      4.00 o
  -2   1   9     2524.09     2059.07     24.18 o
  -1   1   9     3167.76     3482.26     27.34 o
   0   1   9      207.80      355.28      7.70 o
   1   1   9      219.05      240.68      9.89 o
   2   1   9      101.10      127.38      7.68 o
   3   1   9       17.71       19.40      4.49 o
   4   1   9       63.76       35.04      5.29 o
   5   1   9       42.45       66.52      6.52 o
   6   1   9      452.23      465.38     14.67 o
  -8   2   9       47.78       52.47      8.21 o
  -7   2   9        0.37       -4.08      7.16 o
  -6   2   9      175.33      139.22      8.16 o
  -5   2   9      164.83      161.30      8.24 o
  -4   2   9      615.42      564.38     11.24 o
  -3   2   9      278.34      341.03      8.64 o
  -2   2   9      137.89      191.62      6.89 o
  -1   2   9      332.42      233.75      6.81 o
   0   2   9      129.38      115.08      5.01 o
   1   2   9     1063.55     1349.23     22.14 o
   2   2   9       18.73       22.03      4.91 o
   3   2   9      344.41      329.26     13.22 o
   4   2   9      267.54      249.16      8.82 o
   5   2   9        0.35       -1.18      4.34 o
   6   2   9      458.07      458.34     11.72 o
  -8   3   9       14.53       15.07      7.35 o
  -7   3   9        4.34        5.48      7.39 o
  -6   3   9       16.16       14.66      5.87 o
  -5   3   9      628.92      654.32     13.79 o
  -4   3   9       34.41       31.27      5.61 o
  -3   3   9       10.58        8.35      3.77 o
  -2   3   9      577.74      541.29     10.24 o
  -1   3   9     2108.79     2121.17     21.38 o
   0   3   9      511.60      548.60      8.95 o
   1   3   9      167.91      146.58      7.42 o
   2   3   9       14.79        2.36      3.82 o
   3   3   9      661.32      626.37     12.46 o
   4   3   9      414.38      327.63      9.95 o
   5   3   9      445.04      466.88     14.13 o
   6   3   9      264.14      243.86     11.99 o
  -8   4   9        2.42        1.63      6.84 o
  -7   4   9        0.50      -10.56      7.04 o
  -6   4   9      128.98       81.61      7.20 o
  -5   4   9       13.86        6.82      5.66 o
  -4   4   9        3.04        6.87      4.80 o
  -3   4   9        2.24       19.42      4.35 o
  -2   4   9     1208.88     1331.37     16.88 o
  -1   4   9      143.98      212.87      6.54 o
   0   4   9     2599.79     2897.36     38.05 o
   1   4   9      142.86       54.54      5.22 o
   2   4   9       82.17       51.57      5.32 o
   3   4   9        5.26        4.65      4.08 o
   4   4   9     2507.58     2263.01     28.13 o
   5   4   9       16.45       32.09      6.17 o
   6   4   9      142.51      156.00     10.45 o
  -8   5   9      246.53      258.05     14.97 o
  -7   5   9       48.59       72.16      9.01 o
  -6   5   9      307.15      343.80     11.81 o
  -5   5   9        2.93       -1.21      5.81 o
  -4   5   9      151.44      219.73     10.23 o
  -3   5   9      569.29      550.10     12.82 o
  -2   5   9      321.10      261.00      9.54 o
  -1   5   9     4288.22     4557.89     35.65 o
   0   5   9      381.89      393.73      9.49 o
   1   5   9        1.79        3.67      4.97 o
   2   5   9      333.98      427.60     13.82 o
   3   5   9      466.77      457.32     11.33 o
   4   5   9      131.18      173.30     10.18 o
   5   5   9      193.83      174.36      8.93 o
   6   5   9       71.50       64.84      8.06 o
  -8   6   9       18.84        3.81      9.52 o
  -7   6   9      462.76      443.05     19.19 o
  -6   6   9      121.04      146.39      8.67 o
  -5   6   9      594.37      546.86     14.79 o
  -4   6   9      361.69      449.35     12.19 o
  -3   6   9      557.74      428.74     13.14 o
  -2   6   9      125.19      104.51      5.78 o
  -1   6   9        3.77        1.27      2.74 o
   0   6   9     1661.84     1662.78     19.31 o
   1   6   9      435.84      327.91      9.63 o
   2   6   9      473.42      521.58     11.99 o
   3   6   9     1733.93     1738.10     26.25 o
   4   6   9      773.58      739.55     16.64 o
   5   6   9      313.56      347.56     12.82 o
   6   6   9      194.93      177.48     10.49 o
  -7   7   9        0.09        2.70      7.47 o
  -6   7   9      108.13      112.74      9.76 o
  -5   7   9      275.36      171.10      8.97 o
  -4   7   9      324.54      322.86     10.65 o
  -3   7   9      180.21      169.36      6.98 o
  -2   7   9     1897.36     2172.08     23.20 o
  -1   7   9      204.27      311.07      7.38 o
   0   7   9      140.31      148.22      5.90 o
   1   7   9      437.75      504.37     11.40 o
   2   7   9     1037.87      936.59     21.57 o
   3   7   9     1012.43      939.18     18.28 o
   4   7   9       20.61       28.73      6.21 o
   5   7   9       93.13       97.59      7.91 o
   6   7   9        1.15       -1.01      6.00 o
  -7   8   9        1.02        6.79      8.01 o
  -6   8   9      439.63      522.64     13.21 o
  -5   8   9      150.17      126.66      8.90 o
  -4   8   9     2267.24     2298.69     24.20 o
  -3   8   9      942.54      971.19     12.52 o
  -2   8   9      771.53      819.53     13.36 o
  -1   8   9      447.78      374.66      9.12 o
   0   8   9      359.73      368.62      8.79 o
   1   8   9      538.23      520.42     10.63 o
   2   8   9      860.62      803.48     16.54 o
   3   8   9      948.01      872.22     17.87 o
   4   8   9      752.22      703.16     17.44 o
   5   8   9        3.21       14.23      5.11 o
   6   8   9      530.94      621.85     42.36 o
  -7   9   9       15.72       10.43      7.74 o
  -6   9   9      140.49      133.59      9.51 o
  -5   9   9      180.35      135.54      9.26 o
  -4   9   9     1879.80     1832.67     21.26 o
  -3   9   9     1532.99     1641.84     21.64 o
  -2   9   9      418.21      331.41     11.78 o
  -1   9   9      158.01       99.04      6.07 o
   0   9   9      164.22      152.64      6.03 o
   1   9   9      141.78      124.42      9.93 o
   2   9   9      246.03      212.81      8.67 o
   3   9   9      513.69      567.44     15.07 o
   4   9   9      250.04      258.52     11.54 o
   5   9   9        3.25       15.61      8.20 o
   6   9   9       12.39       25.95      8.63 o
  -7  10   9      102.42       75.82      9.09 o
  -6  10   9      388.79      442.67     16.94 o
  -5  10   9        0.02        0.03      5.35 o
  -4  10   9     1194.41     1231.58     17.17 o
  -3  10   9      742.77      711.62     11.80 o
  -2  10   9      997.97     1002.18     17.45 o
  -1  10   9      654.02      604.00     12.54 o
   0  10   9      573.92      491.97      9.20 o
   1  10   9      128.07      117.92      6.95 o
   2  10   9     3691.82     3227.35     35.46 o
   3  10   9      721.09      754.15     18.89 o
   4  10   9      229.71      241.65     11.50 o
   5  10   9      568.91      659.78     30.71 o
   6  10   9       12.08        7.22      7.75 o
  -7  11   9       16.20       25.06      6.71 o
  -6  11   9        9.11        1.25      8.57 o
  -5  11   9       89.47      134.31      8.13 o
  -4  11   9      678.63      685.69     13.36 o
  -3  11   9      554.37      552.56     10.53 o
  -2  11   9       84.77       79.49      5.99 o
  -1  11   9      319.21      323.07      8.89 o
   0  11   9      846.63      815.95     16.89 o
   1  11   9       37.97       35.34      4.22 o
   2  11   9       39.87       30.66      5.87 o
   3  11   9      760.90      850.57     31.76 o
   4  11   9     2721.91     2701.60     38.63 o
   5  11   9      311.64      319.21     15.92 o
   6  11   9      199.88      192.28     16.18 o
  -7  12   9      160.75      122.00     16.35 o
  -6  12   9       29.22       21.03      6.75 o
  -5  12   9        7.01       22.85      5.75 o
  -4  12   9        8.66       23.47      5.61 o
  -3  12   9      173.24      204.00      7.35 o
  -2  12   9        4.01        2.19      7.64 o
  -1  12   9      600.01      600.32     10.54 o
   0  12   9       15.26        3.06      4.28 o
   1  12   9     6176.51     5884.96     53.93 o
   2  12   9       26.66       23.48      5.44 o
   3  12   9      116.85       84.13      9.11 o
   4  12   9       44.15       42.52      9.72 o
   5  12   9      110.83      127.55     20.94 o
  -7  13   9      321.18      270.66     15.39 o
  -6  13   9      102.25      116.29      9.37 o
  -5  13   9        7.88        7.88      5.37 o
  -4  13   9     1053.04      958.36     17.90 o
  -3  13   9      103.29      117.62      6.25 o
  -2  13   9      695.08      658.48     16.25 o
  -1  13   9      191.37      166.15      8.59 o
   0  13   9     1381.71     1294.89     23.70 o
   1  13   9      120.34      133.66      7.04 o
   2  13   9      429.39      402.74     13.19 o
   3  13   9       32.86       26.63     12.23 o
   4  13   9       21.13        0.52      6.19 o
   5  13   9        3.31        6.66     13.33 o
  -6  14   9       10.94       34.36      6.22 o
  -5  14   9        0.85        0.54      6.53 o
  -4  14   9       82.21       92.51      7.10 o
  -3  14   9      335.93      374.41     10.02 o
  -2  14   9     1588.61     1558.25     20.38 o
  -1  14   9      951.08      981.68     16.33 o
   0  14   9     1012.93      997.53     16.07 o
   1  14   9      397.89      415.98      9.45 o
   2  14   9       32.40       43.71      8.00 o
   3  14   9      137.01      157.84     10.70 o
   4  14   9      192.75      207.87     12.33 o
   5  14   9       48.44       58.07     14.28 o
  -6  15   9       70.40       67.09      6.59 o
  -5  15   9       73.01      115.14     11.21 o
  -4  15   9        5.92        1.27      5.08 o
  -3  15   9      152.82      189.68      8.57 o
  -2  15   9      166.06      149.98      8.28 o
  -1  15   9     1079.96     1045.72     15.70 o
   0  15   9       55.50       63.56      5.98 o
   1  15   9      691.01      727.26     13.25 o
   2  15   9       35.08       30.77      8.06 o
   3  15   9        1.75       -1.77      7.06 o
   4  15   9      700.85      539.93     17.06 o
   5  15   9      378.17      388.37     22.85 o
  -6  16   9        2.90       -7.58      5.92 o
  -5  16   9       11.08        6.17      6.90 o
  -4  16   9      154.55      139.75      8.94 o
  -3  16   9      205.70      171.34      8.57 o
  -2  16   9       52.17       52.02      6.38 o
  -1  16   9     2048.35     1951.07     26.58 o
   0  16   9      657.89      584.60     14.13 o
   1  16   9        0.97        4.10      6.54 o
   2  16   9        0.56       -5.42      6.82 o
   3  16   9       26.67       28.31      9.41 o
   4  16   9       47.45       74.32     13.93 o
   5  16   9       36.33       36.17     10.47 o
  -6  17   9       14.62       22.24      5.92 o
  -5  17   9        3.47       12.38      6.79 o
  -4  17   9      169.75      173.70     11.09 o
  -3  17   9      573.46      616.09     15.20 o
  -2  17   9      535.43      571.68     14.28 o
  -1  17   9        0.21       -3.78      6.16 o
   0  17   9       21.06       15.41      6.14 o
   1  17   9       91.23       86.60      8.85 o
   2  17   9        0.38        4.95      6.43 o
   3  17   9       18.75       24.05      6.93 o
   4  17   9      420.29      431.71     13.12 o
  -5  18   9        5.27       10.13      6.44 o
  -4  18   9        0.61        6.03      7.05 o
  -3  18   9       44.12       50.02      6.77 o
  -2  18   9      855.09      751.03     14.88 o
  -1  18   9       37.76       31.52      7.22 o
   0  18   9       63.85       80.74      8.65 o
   1  18   9      112.43      129.24     12.74 o
   2  18   9       66.31       39.85      7.40 o
   3  18   9        0.08        3.16      9.07 o
   4  18   9      190.05      207.29     11.27 o
  -5  19   9      102.40       60.78      7.32 o
  -4  19   9        9.64        9.65      7.15 o
  -3  19   9        2.48       12.65      8.90 o
  -2  19   9       94.09       77.80      8.16 o
  -1  19   9       26.69       27.54      7.01 o
   0  19   9      194.95      169.15     19.59 o
   1  19   9       91.46       73.13     12.98 o
   2  19   9      177.74      172.29     13.05 o
   3  19   9      192.32      238.49     33.76 o
   4  19   9       25.53       19.34     14.43 o
  -5  20   9       45.17       60.29     10.40 o
  -4  20   9       46.24       28.83      8.90 o
  -3  20   9      418.80      466.47     23.83 o
  -2  20   9      201.64      200.09     11.80 o
  -1  20   9      112.04      121.53     12.79 o
   0  20   9       61.10       48.10     10.88 o
   1  20   9       75.37      116.38     11.28 o
   2  20   9      761.81      734.67     21.20 o
   3  20   9       22.44       19.53      8.19 o
  -4  21   9       22.26       30.61     10.71 o
  -3  21   9        0.24        6.20     10.03 o
  -2  21   9        8.02       19.25      7.04 o
  -1  21   9      613.70      615.93     19.04 o
   0  21   9      178.01      166.31     14.74 o
   1  21   9        2.61        6.28     10.03 o
   2  21   9        0.45        0.24      7.03 o
   3  21   9      780.18      923.80     30.94 o
  -4  22   9     1115.35     1176.36     29.52 o
  -3  22   9        7.69       27.60      9.50 o
  -2  22   9       63.45       59.65      7.42 o
  -1  22   9        9.10       13.33      5.82 o
   0  22   9       11.33        5.35      8.44 o
   1  22   9      336.84      366.41     18.97 o
   2  22   9      589.85      542.05     20.35 o
  -3  23   9       22.42       33.01      8.92 o
  -2  23   9      370.38      361.83     25.23 o
  -1  23   9       11.47       16.97      6.02 o
   0  23   9        6.99       16.98     10.47 o
   1  23   9      166.19      200.30     14.40 o
   2  23   9      122.32      162.09     21.42 o
  -2  24   9        3.23        5.11      6.61 o
  -1  24   9       28.20       41.18      7.47 o
   0  24   9       88.41      102.46     12.85 o
   1  24   9        1.18        9.52     12.37 o
  -8   0  10      482.98      420.74     23.80 o
  -6   0  10      348.67      313.46     15.52 o
  -4   0  10     3537.17     3499.52     49.05 o
  -2   0  10     5319.62     6379.61     82.36 o
   0   0  10      485.68      452.45     12.84 o
   2   0  10     6186.35     6067.46     96.19 o
   4   0  10       38.85       29.08      9.04 o
   6   0  10      540.00      662.09     20.76 o
  -8   1  10       39.63       46.11      9.74 o
  -7   1  10       23.48       12.69      7.59 o
  -6   1  10        6.47        8.46      5.90 o
  -5   1  10     1444.34     1482.65     20.63 o
  -4   1  10      382.87      386.57     11.29 o
  -3   1  10      177.67      243.34     12.18 o
  -2   1  10      448.01      556.61     15.18 o
  -1   1  10      522.85      424.66     11.31 o
   0   1  10        5.16        7.05      2.77 o
   1   1  10     1640.82     1268.64     22.48 o
   2   1  10     2237.64     2244.04     32.34 o
   3   1  10     1181.58     1145.10     20.98 o
   4   1  10      555.16      583.48     21.70 o
   5   1  10      135.08      124.20      7.51 o
   6   1  10       34.07       23.90      5.26 o
  -8   2  10      539.44      469.28     23.80 o
  -7   2  10      185.18      216.62     12.29 o
  -6   2  10       12.00       10.11      6.13 o
  -5   2  10     1078.24     1113.19     21.90 o
  -4   2  10      250.09      274.02      8.91 o
  -3   2  10     1160.96     1096.37     19.20 o
  -2   2  10      496.38      761.26     14.91 o
  -1   2  10      820.06      907.77     15.03 o
   0   2  10      191.80      129.41      4.99 o
   1   2  10      958.49     1030.53     18.10 o
   2   2  10       67.64       55.96      6.84 o
   3   2  10      466.29      412.08     12.27 o
   4   2  10      193.43      205.55      9.72 o
   5   2  10      993.93      997.26     17.59 o
   6   2  10      110.77      118.81      7.19 o
  -8   3  10        0.59       15.23     10.47 o
  -7   3  10       81.81       88.92      9.58 o
  -6   3  10      703.14      659.88     14.57 o
  -5   3  10        1.79        7.50      6.31 o
  -4   3  10      210.24      258.66     12.48 o
  -3   3  10      140.77      224.30      8.14 o
  -2   3  10       13.51       18.52      4.91 o
  -1   3  10      102.55      101.48      6.36 o
   0   3  10     1666.00     1657.72     19.25 o
   1   3  10      792.17      958.77     22.08 o
   2   3  10      730.01      616.37     18.29 o
   3   3  10      187.13      172.31      7.97 o
   4   3  10     1315.57     1245.96     22.15 o
   5   3  10       28.51       17.44      4.97 o
   6   3  10       95.78      115.75      7.08 o
  -7   4  10      120.46      160.72     11.21 o
  -6   4  10        0.06       -0.55      5.88 o
  -5   4  10       47.51       70.92      7.77 o
  -4   4  10      509.75      564.42     13.92 o
  -3   4  10     1174.45     1129.23     15.87 o
  -2   4  10      204.47      395.05     10.95 o
  -1   4  10       54.08       59.45      5.40 o
   0   4  10      370.83      332.07      9.44 o
   1   4  10     1543.49     1476.09     29.21 o
   2   4  10      188.41      131.26      9.93 o
   3   4  10      734.83      650.21     13.73 o
   4   4  10       62.79       98.81      7.87 o
   5   4  10       24.24       23.82      6.28 o
   6   4  10        2.92        3.25      9.33 o
  -7   5  10     1279.36     1333.37     36.82 o
  -6   5  10       35.80       55.50      9.43 o
  -5   5  10       76.28       88.36      8.22 o
  -4   5  10       88.96       51.99      6.42 o
  -3   5  10      911.81      753.67     12.92 o
  -2   5  10     1952.82     2050.26     29.84 o
  -1   5  10      503.88      595.54     11.53 o
   0   5  10      136.80      187.35      7.46 o
   1   5  10      722.89      601.38     14.22 o
   2   5  10       46.60       58.52      6.80 o
   3   5  10        7.99        5.49      4.72 o
   4   5  10      216.57      239.53     10.63 o
   5   5  10      133.56      141.54      8.40 o
   6   5  10      269.98      283.56     12.74 o
  -7   6  10      232.31      191.14     13.11 o
  -6   6  10       93.25      103.99      7.82 o
  -5   6  10       90.45       45.68      8.55 o
  -4   6  10     2391.07     2361.56     26.17 o
  -3   6  10      722.70      678.37     10.25 o
  -2   6  10      515.93      418.08     12.06 o
  -1   6  10        0.37        3.27      3.77 o
   0   6  10      228.69      174.14      7.24 o
   1   6  10        2.08        3.33      4.50 o
   2   6  10     1596.85     1421.42     25.83 o
   3   6  10      412.85      385.86     11.62 o
   4   6  10      339.62      312.78     12.32 o
   5   6  10      148.55      162.88      9.04 o
   6   6  10      231.58      308.66     13.17 o
  -7   7  10       23.74       21.78     12.54 o
  -6   7  10      411.72      499.06     15.53 o
  -5   7  10        5.98       -1.76      5.98 o
  -4   7  10       94.77       54.41      5.91 o
  -3   7  10       90.00       80.32      4.82 o
  -2   7  10     2466.64     2553.84     50.82 o
  -1   7  10       82.06      102.50      6.16 o
   0   7  10       24.98       14.99      5.61 o
   1   7  10      522.07      461.05     14.26 o
   2   7  10        9.71       16.28      4.62 o
   3   7  10     1013.54      913.80     15.92 o
   4   7  10       61.09       77.81      8.06 o
   5   7  10      255.65      270.78     11.17 o
   6   7  10        0.25       -3.82      5.90 o
  -7   8  10       57.58       70.70      9.44 o
  -6   8  10      268.57      266.51     11.92 o
  -5   8  10     1843.23     1625.28     23.12 o
  -4   8  10      172.58      183.31      8.11 o
  -3   8  10        2.02        4.99      3.84 o
  -2   8  10       28.13       25.16      6.50 o
  -1   8  10      400.50      347.50     10.18 o
   0   8  10      874.89      875.19     14.29 o
   1   8  10     2514.85     2657.92     43.34 o
   2   8  10      295.73      313.98     10.24 o
   3   8  10      246.10      259.28     12.91 o
   4   8  10      416.97      466.77     15.05 o
   5   8  10      354.37      355.88     12.49 o
   6   8  10       26.61       38.06      7.38 o
  -7   9  10        2.46       10.47      7.88 o
  -6   9  10      183.77      272.48     14.25 o
  -5   9  10     1065.91     1032.32     18.21 o
  -4   9  10      140.00      121.12      7.17 o
  -3   9  10      466.14      453.23     12.64 o
  -2   9  10        4.92        9.71      4.18 o
  -1   9  10      209.22      200.09      9.37 o
   0   9  10      638.48      555.03     11.76 o
   1   9  10      589.31      574.61     18.86 o
   2   9  10      307.33      261.04     12.59 o
   3   9  10     2119.62     2190.04     33.98 o
   4   9  10        3.69       -2.68      5.46 o
   5   9  10       37.50       29.39     12.76 o
   6   9  10       42.64       41.88      8.44 o
  -7  10  10      131.61      110.58      8.76 o
  -6  10  10        0.08       -3.25      6.35 o
  -5  10  10     1072.55      860.49     16.48 o
  -4  10  10       58.67       70.81      9.71 o
  -3  10  10     1778.94     1658.01     18.72 o
  -2  10  10      249.85      245.15      8.59 o
  -1  10  10      326.31      296.37      7.81 o
   0  10  10       56.63       57.40      5.61 o
   1  10  10     2803.91     2691.50     76.63 o
   2  10  10      758.37      734.54     18.01 o
   3  10  10      140.71      165.67     12.35 o
   4  10  10     1055.49     1060.02     22.00 o
   5  10  10       81.90       95.96     10.66 o
  -7  11  10      201.51      189.90      9.33 o
  -6  11  10       69.84       44.10      7.37 o
  -5  11  10      204.26      206.45      9.13 o
  -4  11  10        0.60        5.20      5.44 o
  -3  11  10      219.27      231.36      8.03 o
  -2  11  10      100.83       82.19      6.07 o
  -1  11  10     1366.56     1300.26     18.08 o
   0  11  10        7.28       14.86      4.28 o
   1  11  10      514.14      526.42     14.60 o
   2  11  10       37.05       20.95      6.10 o
   3  11  10      453.03      509.30     18.23 o
   4  11  10       75.67       84.45      9.56 o
   5  11  10        0.05       -4.22     19.51 o
  -7  12  10       23.40       30.55      5.76 o
  -6  12  10       15.25       19.78      6.46 o
  -5  12  10       58.16       73.76      7.12 o
  -4  12  10       70.49       74.36      6.85 o
  -3  12  10      254.45      218.52      8.51 o
  -2  12  10      518.71      538.98     13.03 o
  -1  12  10      534.30      455.36     14.72 o
   0  12  10     1339.29     1309.03     17.49 o
   1  12  10      477.06      479.51     14.05 o
   2  12  10      247.85      257.35     12.93 o
   3  12  10      553.02      512.99     18.09 o
   4  12  10      111.95      147.07     11.78 o
   5  12  10       23.33       32.36     10.77 o
  -6  13  10      126.51       93.20      7.42 o
  -5  13  10        2.39        3.90      6.17 o
  -4  13  10      105.86      125.12      7.70 o
  -3  13  10      268.37      267.62      9.44 o
  -2  13  10     3236.07     3181.98     31.32 o
  -1  13  10      479.06      479.98     12.87 o
   0  13  10      365.01      308.07      9.39 o
   1  13  10       88.33      119.99      9.16 o
   2  13  10       48.23       32.55     10.72 o
   3  13  10      699.09      801.38     29.13 o
   4  13  10       79.89       95.49      8.97 o
   5  13  10        1.47        3.81     12.37 o
  -6  14  10       17.77       22.83      5.65 o
  -5  14  10       47.45       69.06      7.37 o
  -4  14  10      307.34      264.32      9.39 o
  -3  14  10       64.58       52.44      7.05 o
  -2  14  10      263.04      286.36     10.70 o
  -1  14  10      504.68      457.33     11.32 o
   0  14  10     1249.63     1289.56     19.97 o
   1  14  10      156.91      173.68     14.32 o
   2  14  10      314.65      304.43     13.07 o
   3  14  10      698.97      718.08     18.61 o
   4  14  10       31.80       17.57      7.04 o
   5  14  10      100.01      110.42     14.28 o
  -6  15  10      295.75      268.81     13.91 o
  -5  15  10       31.97       42.64      9.46 o
  -4  15  10       98.11      147.78      9.28 o
  -3  15  10       15.92       12.48      7.21 o
  -2  15  10     1428.47     1347.19     17.91 o
  -1  15  10     2445.34     2387.32     32.42 o
   0  15  10       49.92       66.57      7.20 o
   1  15  10      101.78       85.96      9.43 o
   2  15  10       36.98       33.21      8.32 o
   3  15  10      159.11      178.80     18.81 o
   4  15  10      133.52      127.94     10.52 o
   5  15  10      245.26      287.47     18.09 o
  -6  16  10        5.32       -2.83      5.67 o
  -5  16  10        7.43       20.80      7.12 o
  -4  16  10       14.03       14.20     10.84 o
  -3  16  10       60.66       72.13      7.23 o
  -2  16  10      310.90      265.96     19.37 o
  -1  16  10       97.92       88.58      9.12 o
   0  16  10      247.00      296.76     11.52 o
   1  16  10        4.83        9.80      7.02 o
   2  16  10      133.21      134.74     15.40 o
   3  16  10      247.57      254.22     13.88 o
   4  16  10        7.55       10.79      5.99 o
  -5  17  10      130.43      128.68     10.37 o
  -4  17  10      149.18       95.25      9.80 o
  -3  17  10      329.34      342.28     11.55 o
  -2  17  10       48.64       39.87      5.77 o
  -1  17  10     2171.94     2054.84     33.58 o
   0  17  10      314.26      290.32     11.01 o
   1  17  10       29.58       34.83      9.89 o
   2  17  10       22.56       10.62      6.78 o
   3  17  10      290.47      286.46     12.52 o
   4  17  10       28.42       17.97      6.98 o
  -5  18  10        3.45        1.78      5.96 o
  -4  18  10       46.42       85.39      9.76 o
  -3  18  10      131.41      125.19      9.81 o
  -2  18  10      124.13      140.04      9.80 o
  -1  18  10     1656.89     1643.99     30.25 o
   0  18  10      426.16      420.79     12.70 o
   1  18  10      139.08      156.39     21.83 o
   2  18  10       15.00       12.89      6.24 o
   3  18  10      474.56      492.65     23.89 o
   4  18  10      147.18      161.49     10.95 o
  -5  19  10        1.55      -11.42     11.90 o
  -4  19  10      207.66      186.94     16.40 o
  -3  19  10      123.71      128.13     28.08 o
  -2  19  10      809.69      781.24     21.20 o
  -1  19  10      416.68      356.33     12.56 o
   0  19  10     1399.60     1380.50     27.00 o
   1  19  10      412.94      435.56     17.40 o
   2  19  10      176.73      180.54     12.67 o
   3  19  10       60.61       70.83      9.21 o
  -4  20  10       33.62       19.60     25.70 o
  -3  20  10      532.63      563.69     39.50 o
  -2  20  10       81.07       75.45     19.99 o
  -1  20  10      102.67      115.31     10.19 o
   0  20  10        7.22       -2.16      8.44 o
   1  20  10      943.33      980.97     22.65 o
   2  20  10      376.49      365.30     19.91 o
   3  20  10       30.25       40.83      7.22 o
  -4  21  10     1106.90     1143.71     42.84 o
  -3  21  10      193.89      237.42     16.40 o
  -2  21  10       65.14      100.31     11.08 o
  -1  21  10      341.63      364.60     14.51 o
   0  21  10      269.88      304.11     18.97 o
   1  21  10      106.26      139.52     13.90 o
   2  21  10       71.54       67.07     10.03 o
  -3  22  10        2.27        4.76     21.89 o
  -2  22  10      539.30      562.87     15.14 o
  -1  22  10       17.41       37.93      6.18 o
   0  22  10      621.79      621.17     23.55 o
   1  22  10       43.79       40.58      9.83 o
   2  22  10       45.07       39.78      8.63 o
  -3  23  10       37.33       39.03      9.52 o
  -2  23  10        6.13       10.64      9.52 o
  -1  23  10       46.10       59.18      9.52 o
   0  23  10       41.88       44.52     11.90 o
   1  23  10       72.74       76.62     10.03 o
  -1  24  10        8.20       11.52      6.66 o
   0  24  10      131.79      141.83     13.33 o
  -7   0  11      561.70      656.77     26.76 o
  -5   0  11        9.26       17.53      9.48 o
  -3   0  11      848.26      790.07     38.08 o
  -1   0  11      452.31      350.84     17.15 o
   1   0  11     1638.58     1241.25     33.31 o
   3   0  11      669.72      663.31     23.55 o
   5   0  11      288.86      296.84     14.64 o
  -7   1  11      190.16      207.33     12.29 o
  -6   1  11      679.07      728.17     15.44 o
  -5   1  11     1542.64     1589.64     24.95 o
  -4   1  11     1284.39     1236.30     18.51 o
  -3   1  11      934.72      892.85     28.25 o
  -2   1  11     4407.30     4811.61     47.43 o
  -1   1  11       12.16        8.44      4.65 o
   0   1  11      215.68      235.94      8.13 o
   1   1  11       10.98       10.22      5.88 o
   2   1  11       71.02       76.27      6.65 o
   3   1  11      814.38      748.94     17.45 o
   4   1  11      205.58      198.21      9.77 o
   5   1  11        5.21       -0.48      4.30 o
   6   1  11        8.59        4.67      4.59 o
  -7   2  11       11.31       17.53      9.44 o
  -6   2  11       43.57       51.52     13.36 o
  -5   2  11       77.51      100.51      8.89 o
  -4   2  11     2001.30     1934.35     23.61 o
  -3   2  11     3678.55     3279.40     42.01 o
  -2   2  11       78.08       59.05      5.76 o
  -1   2  11      963.36      866.61     23.66 o
   0   2  11       24.18        9.58      4.60 o
   1   2  11      802.82     1027.72     24.46 o
   2   2  11       95.54       81.71      7.58 o
   3   2  11      411.99      372.58     12.24 o
   4   2  11       38.46       31.83      5.90 o
   5   2  11       18.86       15.11      4.94 o
   6   2  11      136.29      153.09      7.46 o
  -7   3  11      236.00      244.16     16.04 o
  -6   3  11      597.20      523.13     17.30 o
  -5   3  11      190.12      166.67      9.91 o
  -4   3  11        6.46        9.27      5.17 o
  -3   3  11      827.60      735.27     14.36 o
  -2   3  11        0.31       27.70      5.32 o
  -1   3  11      917.03      941.83     22.03 o
   0   3  11      284.19      248.33      8.08 o
   1   3  11      130.52      120.65      8.99 o
   2   3  11       21.04        9.87      5.51 o
   3   3  11        1.64        6.95      4.86 o
   4   3  11       54.54       67.90      6.82 o
   5   3  11        2.27       -3.76      4.41 o
   6   3  11        3.29       -2.98      4.35 o
  -7   4  11      247.49      293.25     15.50 o
  -6   4  11       65.39      103.85      8.96 o
  -5   4  11     2371.95     2411.33     31.20 o
  -4   4  11      102.16      165.16     10.25 o
  -3   4  11      215.88      309.94     10.45 o
  -2   4  11     1154.39     1197.89     19.98 o
  -1   4  11       71.11       80.54      6.95 o
   0   4  11      542.96      544.68     11.25 o
   1   4  11     1277.79     1409.90     30.15 o
   2   4  11       31.90       39.90      6.25 o
   3   4  11     1522.93     1446.48     22.64 o
   4   4  11        4.30        8.30      4.90 o
   5   4  11       10.11       14.43      5.39 o
   6   4  11      239.89      257.43     11.62 o
  -7   5  11        1.06        4.70      8.01 o
  -6   5  11       62.62       61.90      8.75 o
  -5   5  11      380.68      462.39     15.42 o
  -4   5  11        7.85        2.53      6.67 o
  -3   5  11      188.57      192.30     14.62 o
  -2   5  11       19.07       69.57      6.94 o
  -1   5  11      401.44      515.02     13.17 o
   0   5  11       20.73       27.60      4.28 o
   1   5  11      381.90      346.73     15.38 o
   2   5  11       40.02       53.58      6.68 o
   3   5  11       34.94       38.03      6.78 o
   4   5  11        5.62        0.33      5.30 o
   5   5  11       45.39       47.55      5.66 o
   6   5  11       29.63       52.99      7.33 o
  -7   6  11      562.57      595.82     19.06 o
  -6   6  11        8.03       -2.10      7.75 o
  -5   6  11     1560.32     1594.08     24.68 o
  -4   6  11       89.98       71.38      6.83 o
  -3   6  11       92.88      119.69      7.51 o
  -2   6  11      409.92      414.25     12.49 o
  -1   6  11      193.47      120.82      7.91 o
   0   6  11       50.52       21.37      4.91 o
   1   6  11     1494.69     1428.27     32.70 o
   2   6  11     1716.62     1697.28     25.38 o
   3   6  11      587.97      587.23     16.72 o
   4   6  11       14.06       24.50      6.31 o
   5   6  11      226.07      207.76      9.58 o
   6   6  11        2.04       -5.56      5.64 o
  -7   7  11        0.21        4.50      8.69 o
  -6   7  11      256.25      209.76     13.14 o
  -5   7  11      813.58     1006.47     19.42 o
  -4   7  11       90.84      111.07      7.28 o
  -3   7  11       54.69       42.61      5.35 o
  -2   7  11      899.99      774.62     17.59 o
  -1   7  11      144.39      135.80      6.84 o
   0   7  11       10.88        2.22      3.70 o
   1   7  11      321.67      266.84     13.21 o
   2   7  11        7.94       -6.94      5.80 o
   3   7  11      479.65      468.43     14.40 o
   4   7  11      510.31      539.29     15.84 o
   5   7  11      176.27      199.36      9.48 o
   6   7  11       12.30       -7.62     11.42 o
  -7   8  11        1.46        8.17      7.31 o
  -6   8  11      413.79      341.60     15.17 o
  -5   8  11      415.56      451.14     13.11 o
  -4   8  11     1279.15     1139.04     18.26 o
  -3   8  11       13.75        5.56      4.55 o
  -2   8  11      447.34      471.66     10.97 o
  -1   8  11      307.10      355.25     10.58 o
   0   8  11        2.78        4.67      4.90 o
   1   8  11       17.92       17.57      6.76 o
   2   8  11      770.22      841.28     20.23 o
   3   8  11     1281.52     1169.19     23.73 o
   4   8  11       16.96       24.05      6.08 o
   5   8  11       19.48       18.02      8.38 o
  -7   9  11       52.81       32.23      7.61 o
  -6   9  11       40.40       38.79      7.99 o
  -5   9  11     1023.94     1072.60     18.39 o
  -4   9  11       86.24       75.84      7.32 o
  -3   9  11      469.15      428.41     11.83 o
  -2   9  11        4.34       12.61      4.89 o
  -1   9  11     1728.75     1696.46     21.31 o
   0   9  11       65.81       66.58      6.65 o
   1   9  11       23.28        2.57      6.18 o
   2   9  11     1591.31     1610.53     22.45 o
   3   9  11        1.48        9.01      7.06 o
   4   9  11       15.73       11.56      5.88 o
   5   9  11       12.96       18.32      6.08 o
  -7  10  11       98.70      103.05      7.58 o
  -6  10  11       16.10       35.49      7.40 o
  -5  10  11       64.85       76.59      7.03 o
  -4  10  11       23.07       22.22      6.33 o
  -3  10  11     1122.11     1119.15     16.91 o
  -2  10  11      199.01      213.89     12.20 o
  -1  10  11     1020.47     1023.59     17.11 o
   0  10  11      525.78      485.95     12.09 o
   1  10  11      229.71      216.87     14.15 o
   2  10  11      288.79      253.11     14.25 o
   3  10  11       97.25       85.51      8.79 o
   4  10  11      116.75      157.34     10.85 o
   5  10  11        2.59        5.05      5.23 o
  -7  11  11        0.87       -4.95      4.75 o
  -6  11  11       17.90       18.96      6.42 o
  -5  11  11       23.03       54.10      7.00 o
  -4  11  11      437.55      370.15     11.77 o
  -3  11  11      440.74      401.40     11.04 o
  -2  11  11       12.20        9.80      4.40 o
  -1  11  11      293.67      273.84     10.34 o
   0  11  11     1593.28     1548.74     20.32 o
   1  11  11     1010.84      970.91     25.14 o
   2  11  11        4.39        6.12      9.97 o
   3  11  11      421.28      317.19     14.97 o
   4  11  11      142.37      165.24     11.07 o
   5  11  11       41.25       55.64     11.09 o
  -6  12  11       27.39       15.75      6.02 o
  -5  12  11       67.62       62.32      7.59 o
  -4  12  11      334.49      317.05     10.86 o
  -3  12  11      472.89      438.16     12.27 o
  -2  12  11        2.21       -6.25      4.17 o
  -1  12  11       12.19        9.58      4.58 o
   0  12  11      254.36      322.81      9.39 o
   1  12  11      110.47      103.21     10.82 o
   2  12  11      933.06     1076.99     25.91 o
   3  12  11      124.07       95.34      9.81 o
   4  12  11      274.89      279.85     12.76 o
   5  12  11      153.10      133.27     17.13 o
  -6  13  11       14.65       22.77      5.53 o
  -5  13  11       86.45       68.40      7.57 o
  -4  13  11       35.84       39.39      6.12 o
  -3  13  11       30.74       30.93      7.02 o
  -2  13  11        5.66       16.36      4.72 o
  -1  13  11     1322.32     1361.01     23.35 o
   0  13  11      217.05      200.85      8.78 o
   1  13  11       62.39       70.76      9.19 o
   2  13  11        2.52       10.68      7.01 o
   3  13  11      319.63      327.21     14.68 o
   4  13  11       35.83       47.24      7.71 o
   5  13  11        6.28       -0.95      9.52 o
  -6  14  11        0.25       15.22      6.65 o
  -5  14  11       52.28       46.88      8.64 o
  -4  14  11      247.33      245.11     11.68 o
  -3  14  11      691.75      613.66     14.91 o
  -2  14  11     1779.83     1748.75     25.44 o
  -1  14  11      194.38      166.80     12.30 o
   0  14  11       54.34       39.85      5.64 o
   1  14  11     2320.42     2095.68     46.44 o
   2  14  11       23.82        8.20      7.08 o
   3  14  11       62.12       55.37      7.78 o
   4  14  11        9.64       13.46     14.28 o
  -6  15  11        8.96       -3.66      6.74 o
  -5  15  11       40.51       22.96      7.41 o
  -4  15  11       50.87       45.82      9.63 o
  -3  15  11      588.24      487.22     11.87 o
  -2  15  11      451.13      391.34     12.32 o
  -1  15  11      142.56      147.88      9.16 o
   0  15  11        2.32        4.97      5.45 o
   1  15  11      382.35      403.55     24.73 o
   2  15  11      571.16      589.91     17.49 o
   3  15  11      343.16      314.48     14.29 o
   4  15  11       29.90       12.42      6.63 o
  -6  16  11        1.19      -10.47     11.42 o
  -5  16  11       93.41       83.34      8.16 o
  -4  16  11       42.49       77.80      9.82 o
  -3  16  11      230.38      259.80     11.33 o
  -2  16  11        3.09       -4.45      4.33 o
  -1  16  11       93.99       88.51      8.66 o
   0  16  11     1646.50     1609.35     23.79 o
   1  16  11      849.11      878.64     25.42 o
   2  16  11       18.04        8.15      6.38 o
   3  16  11        4.64        0.63      8.45 o
   4  16  11        1.23        0.24      5.52 o
  -5  17  11       31.99       33.35      7.47 o
  -4  17  11       71.49       73.30     10.13 o
  -3  17  11       70.18       47.17     22.85 o
  -2  17  11      158.11      134.83     12.92 o
  -1  17  11      207.64      166.42     10.19 o
   0  17  11       10.41       13.26      7.56 o
   1  17  11      887.80      917.55     30.94 o
   2  17  11      716.12      702.22     16.95 o
   3  17  11      390.90      369.64     11.92 o
   4  17  11       39.58       42.26      5.47 o
  -5  18  11      187.74      204.99     14.81 o
  -4  18  11        3.27      -14.54      9.74 o
  -3  18  11       71.56       68.40     26.18 o
  -2  18  11      387.58      363.17     15.38 o
  -1  18  11      205.36      171.54      9.36 o
   0  18  11        6.05        2.41     11.38 o
   1  18  11      231.15      219.71     13.95 o
   2  18  11      143.54      152.56     11.66 o
   3  18  11       24.29       34.80     11.12 o
  -4  19  11        0.40       -6.98      8.92 o
  -3  19  11      314.12      352.82     20.06 o
  -2  19  11      184.33      188.89     13.01 o
  -1  19  11      125.92      110.38      9.66 o
   0  19  11       46.58       64.96     20.47 o
   1  19  11       16.84       20.86      8.53 o
   2  19  11       84.55      103.38     18.53 o
   3  19  11       16.04       27.00      8.07 o
  -4  20  11       38.42       61.58     10.29 o
  -3  20  11       19.34       23.85     16.66 o
  -2  20  11       61.17       74.96      9.26 o
  -1  20  11      408.87      368.66     16.89 o
   0  20  11       60.77       77.96     11.62 o
   1  20  11       27.64       50.84     10.52 o
   2  20  11      235.08      268.69     19.80 o
  -3  21  11      147.40      116.33     15.71 o
  -2  21  11        1.01       -2.46      4.89 o
  -1  21  11       94.02       73.45     10.38 o
   0  21  11      118.36      129.73     18.56 o
   1  21  11        2.43       -2.05      8.07 o
   2  21  11        0.29       -8.57      7.62 o
  -3  22  11       41.37       36.84      7.47 o
  -2  22  11       28.94       24.33      9.99 o
  -1  22  11      143.33      178.17     30.46 o
   0  22  11        7.49        6.75      7.21 o
   1  22  11       41.64       46.90     12.85 o
  -1  23  11       43.44       67.73      8.20 o
   0  23  11       35.04       33.37      9.99 o
  -4   0  12      805.82      697.27     22.51 o
  -2   0  12      488.11      489.65     16.30 o
   0   0  12      494.29      561.24     24.20 o
   2   0  12     2209.11     1881.90     55.21 o
   4   0  12      124.12      191.15     12.74 o
  -7   1  12       33.38       38.88     11.42 o
  -6   1  12      108.45      144.69     21.89 o
  -5   1  12       76.78       76.76      9.50 o
  -4   1  12     3019.38     2854.86     39.24 o
  -3   1  12      950.29      849.12     20.21 o
  -2   1  12        5.68        4.36      3.48 o
  -1   1  12      195.04      201.12     10.93 o
   0   1  12        6.82       -5.08      8.24 o
   1   1  12       92.00       68.24      6.74 o
   2   1  12      594.81      513.67     15.35 o
   3   1  12      998.99      858.59     21.92 o
   4   1  12       13.79       15.63      4.90 o
   5   1  12      645.52      750.77     14.65 o
  -7   2  12       24.39        1.97      8.66 o
  -6   2  12      270.30      261.03     14.47 o
  -5   2  12      760.90      797.11     19.92 o
  -4   2  12      170.84      167.66      9.07 o
  -3   2  12      126.99      116.51      7.94 o
  -2   2  12       83.76       59.72      4.89 o
  -1   2  12      151.98      143.91      8.12 o
   0   2  12      124.48      115.93     11.71 o
   1   2  12      519.77      479.68     15.66 o
   2   2  12        2.90        7.09      5.59 o
   3   2  12        0.32       -2.71      4.71 o
   4   2  12       17.38       40.77      6.16 o
   5   2  12      188.04      197.29      8.47 o
  -7   3  12      349.81      387.92     33.31 o
  -6   3  12      203.45      172.23     13.06 o
  -5   3  12      538.60      628.84     17.58 o
  -4   3  12      336.29      311.63     12.44 o
  -3   3  12      403.03      477.85     10.75 o
  -2   3  12     1124.94     1013.97     21.95 o
  -1   3  12        0.45        3.28      4.52 o
   0   3  12      236.12      205.35     17.21 o
   1   3  12       15.65       41.15      7.47 o
   2   3  12     1248.80     1138.80     20.26 o
   3   3  12        3.82       10.55      5.83 o
   4   3  12       11.74       15.78      5.96 o
   5   3  12       95.07       66.67      9.30 o
  -7   4  12        8.03       23.63      8.38 o
  -6   4  12      277.70      245.80     13.84 o
  -5   4  12      636.29      605.63     17.49 o
  -4   4  12      411.67      411.42     17.47 o
  -3   4  12      988.12     1080.97     14.67 o
  -2   4  12     2163.02     1983.24     27.79 o
  -1   4  12     1260.26     1162.42     18.33 o
   0   4  12      476.77      414.48     15.78 o
   1   4  12      833.21      828.57     22.32 o
   2   4  12       50.27       38.46      6.55 o
   3   4  12        7.71       -4.07      7.01 o
   4   4  12      158.29      130.45      8.56 o
   5   4  12      704.16      774.30     16.27 o
  -7   5  12       14.94       14.27      7.61 o
  -6   5  12       79.03      147.12     14.84 o
  -5   5  12      352.66      326.08     12.56 o
  -4   5  12       44.34       30.39      8.33 o
  -3   5  12     1552.02     1569.38     17.78 o
  -2   5  12      314.01      350.41     10.20 o
  -1   5  12       12.93        2.48      4.09 o
   0   5  12       85.73       68.52      9.67 o
   1   5  12        6.31        3.73      7.75 o
   2   5  12       69.97       62.98      7.28 o
   3   5  12       15.25       22.63      5.99 o
   4   5  12      395.17      401.11     12.93 o
   5   5  12       82.25       77.82      6.41 o
  -7   6  12       11.82       21.24      7.78 o
  -6   6  12      800.63      807.26     21.32 o
  -5   6  12       23.57       14.75      7.13 o
  -4   6  12     1466.38     1508.35     24.42 o
  -3   6  12        1.69       -1.14      4.11 o
  -2   6  12       57.13       82.09      5.49 o
  -1   6  12      728.43      796.32     14.89 o
   0   6  12     1362.79     1432.31     26.16 o
   1   6  12       18.78        5.68      6.90 o
   2   6  12       68.05       65.69      8.03 o
   3   6  12      190.11      189.91     10.09 o
   4   6  12      828.23      799.96     18.61 o
   5   6  12      167.48      179.32     18.96 o
  -7   7  12      591.45      701.39     18.84 o
  -6   7  12        0.65       -5.67      8.66 o
  -5   7  12      134.55      127.89      9.53 o
  -4   7  12        6.65       17.74      6.68 o
  -3   7  12      574.54      532.90     11.97 o
  -2   7  12      370.21      357.37      9.85 o
  -1   7  12      266.03      225.86      7.76 o
   0   7  12      133.98      164.54      8.62 o
   1   7  12      732.28      735.51     38.97 o
   2   7  12       97.69       65.39     11.24 o
   3   7  12     1239.22     1250.72     22.79 o
   4   7  12       12.99        6.91      6.59 o
   5   7  12       42.70       26.93      5.36 o
  -7   8  12       14.37       29.30      6.89 o
  -6   8  12      108.59      117.52     10.19 o
  -5   8  12      664.21      768.92     18.06 o
  -4   8  12      433.11      418.85     13.72 o
  -3   8  12      272.21      267.01      9.15 o
  -2   8  12     1697.78     1607.44     21.53 o
  -1   8  12        4.75       11.87      4.18 o
   0   8  12      260.17      263.84     14.20 o
   1   8  12     2187.31     1872.08     64.69 o
   2   8  12      427.07      411.84     15.54 o
   3   8  12      693.43      694.01     18.31 o
   4   8  12        8.82        8.53      5.30 o
   5   8  12        8.11       13.71      4.78 o
  -7   9  12        0.84        1.25      5.62 o
  -6   9  12       35.43       21.43      7.41 o
  -5   9  12        2.82        1.96      6.11 o
  -4   9  12        3.34        6.82      7.50 o
  -3   9  12       95.80       91.63      6.39 o
  -2   9  12        7.87        2.19      5.02 o
  -1   9  12       14.21       16.57      4.43 o
   0   9  12      583.01      605.72     18.23 o
   1   9  12      255.36      257.06     13.82 o
   2   9  12     1456.16     1643.69     29.65 o
   3   9  12      146.95      132.17     10.04 o
   4   9  12        0.19        6.77      5.61 o
   5   9  12       23.77       20.41      5.14 o
  -6  10  12        5.57       14.41      6.56 o
  -5  10  12      151.80      194.25     11.06 o
  -4  10  12       36.28       52.71      7.17 o
  -3  10  12      712.99      741.60     13.23 o
  -2  10  12       12.53       10.10      5.16 o
  -1  10  12       55.10       66.18      5.71 o
   0  10  12       40.68       36.55      5.37 o
   1  10  12      943.45      823.96     62.35 o
   2  10  12      371.39      311.33     15.16 o
   3  10  12        3.58        9.07      6.17 o
   4  10  12       29.40       46.19      6.79 o
   5  10  12      344.10      338.24     14.66 o
  -6  11  12       70.77       99.83     16.36 o
  -5  11  12      215.72      208.06     13.98 o
  -4  11  12      481.70      489.36     13.30 o
  -3  11  12      892.92      857.64     16.72 o
  -2  11  12        5.26       10.27      5.04 o
  -1  11  12        6.21        7.45      4.63 o
   0  11  12        3.70        1.02      4.71 o
   1  11  12      249.65      265.88     15.00 o
   2  11  12        9.99       27.73      7.83 o
   3  11  12      179.30      182.64     11.75 o
   4  11  12      302.63      329.75     22.08 o
   5  11  12        4.13       -4.76     10.47 o
  -6  12  12        3.08        1.06      7.82 o
  -5  12  12        1.09       -2.26      5.67 o
  -4  12  12      192.08      210.60     10.48 o
  -3  12  12      209.44      179.56      8.99 o
  -2  12  12      361.05      352.31     10.53 o
  -1  12  12        4.57        9.18      5.76 o
   0  12  12      162.16      175.99     10.56 o
   1  12  12      478.67      389.47     18.81 o
   2  12  12      285.05      238.57     23.25 o
   3  12  12      253.97      204.55     11.87 o
   4  12  12        4.66       24.57      6.77 o
  -6  13  12        5.23        6.88      9.48 o
  -5  13  12        4.26        9.96      7.73 o
  -4  13  12        0.00        4.17      7.46 o
  -3  13  12        2.20        3.74      4.94 o
  -2  13  12     1438.29     1210.23     24.01 o
  -1  13  12       30.29       25.02      6.22 o
   0  13  12      226.84      184.04     11.23 o
   1  13  12      139.02      119.02     11.26 o
   2  13  12      719.21      669.49     44.27 o
   3  13  12       69.69       44.19      8.21 o
   4  13  12       47.00       76.06     20.47 o
  -6  14  12       44.50       30.04      8.35 o
  -5  14  12        5.73        6.10      9.70 o
  -4  14  12       42.04       42.80      9.34 o
  -3  14  12       32.28       35.48      5.48 o
  -2  14  12      305.45      281.14     12.09 o
  -1  14  12      353.40      402.85     19.00 o
   0  14  12      184.59      214.78     13.19 o
   1  14  12       38.23       28.42      8.51 o
   2  14  12       78.53       73.68      9.46 o
   3  14  12     1098.08     1132.14     24.98 o
   4  14  12      232.81      299.85     13.01 o
  -5  15  12       63.89       65.46      8.62 o
  -4  15  12      171.95      205.56     12.50 o
  -3  15  12      189.98      206.99     11.44 o
  -2  15  12       23.47       20.50      7.27 o
  -1  15  12      123.41      104.08      7.80 o
   0  15  12        0.05       -6.87      9.21 o
   1  15  12      668.00      671.13     18.00 o
   2  15  12      395.84      413.61     26.81 o
   3  15  12      282.43      322.96     29.33 o
   4  15  12        7.18        7.77      5.10 o
  -5  16  12      113.96       92.60     15.23 o
  -4  16  12       70.81       62.68     18.09 o
  -3  16  12       50.86       39.98     19.99 o
  -2  16  12        8.56       14.58      6.57 o
  -1  16  12      570.34      601.40     20.58 o
   0  16  12     1012.07      983.18     33.39 o
   1  16  12       14.18       23.46     11.07 o
   2  16  12      492.34      516.09     15.99 o
   3  16  12       92.65      105.33      9.57 o
  -5  17  12        0.33       -6.02      8.39 o
  -4  17  12      244.41      234.17     25.70 o
  -3  17  12      250.17      298.87     19.64 o
  -2  17  12      153.85      142.84     18.86 o
  -1  17  12      503.87      553.27     14.05 o
   0  17  12        0.11       12.88      8.64 o
   1  17  12       99.48      126.71     14.11 o
   2  17  12      137.08      188.58     14.09 o
   3  17  12       46.74       55.28      9.28 o
  -4  18  12        1.27        6.53      9.14 o
  -3  18  12      166.78      136.31     13.90 o
  -2  18  12       81.08       89.63     10.03 o
  -1  18  12      251.32      288.27     14.62 o
   0  18  12       78.37       68.84     12.32 o
   1  18  12        0.83       -2.27      7.30 o
   2  18  12      253.73      301.54     13.44 o
   3  18  12      430.13      530.22     17.58 o
  -4  19  12      109.77      105.63     11.21 o
  -3  19  12      971.33      992.41     28.36 o
  -2  19  12      858.24      793.73     19.08 o
  -1  19  12      329.91      298.94     17.78 o
   0  19  12       74.32       89.88     17.61 o
   1  19  12      389.57      353.48     18.48 o
   2  19  12       36.62       36.48      7.37 o
  -3  20  12       39.94       22.92      8.07 o
  -2  20  12       31.11       21.85      5.58 o
  -1  20  12      178.58      180.22     13.90 o
   0  20  12       86.03       75.60     10.92 o
   1  20  12        7.23       19.17     16.18 o
   2  20  12        2.00        3.81      7.62 o
  -3  21  12        9.13        8.57      6.61 o
  -2  21  12      478.67      480.71     32.36 o
  -1  21  12       54.18       81.64      9.66 o
   0  21  12       44.34       48.99      9.99 o
  -1  22  12       44.56       42.43      6.81 o
   0  22  12      125.01      113.28     12.37 o
  -7   0  13       77.43       62.83     14.28 o
  -5   0  13        8.97       16.57     11.80 o
  -3   0  13     2505.93     2508.83     40.14 o
  -1   0  13     2078.62     2027.63     44.42 o
   1   0  13      372.40      357.80     19.87 o
   3   0  13       30.47       17.87      8.07 o
   5   0  13      841.25      832.77     23.10 o
  -7   1  13        1.24        3.89      7.72 o
  -6   1  13      411.44      441.39     30.22 o
  -5   1  13      557.04      590.29     19.72 o
  -4   1  13      113.77      102.34     11.13 o
  -3   1  13        5.07       -0.27      5.58 o
  -2   1  13      604.47      495.45     10.91 o
  -1   1  13      178.72      182.01      6.91 o
   0   1  13      582.88      647.29     36.17 o
   1   1  13     1494.75     1408.67     31.44 o
   2   1  13       12.99       17.22      9.04 o
   3   1  13       12.91       16.28      5.22 o
   4   1  13      149.73      130.36      7.72 o
   5   1  13       25.46       47.39     10.09 o
  -7   2  13        2.81       -2.38      7.40 o
  -6   2  13      518.68      575.68     20.57 o
  -5   2  13     1495.49     1586.83     30.98 o
  -4   2  13     2249.70     2268.27     38.17 o
  -3   2  13       10.56       -0.96      5.21 o
  -2   2  13       32.39       30.81      4.16 o
  -1   2  13      259.09      293.35      8.66 o
   0   2  13      305.35      338.88     28.56 o
   1   2  13      816.44      707.39     22.10 o
   2   2  13       75.55       66.05      8.52 o
   3   2  13      290.43      306.64     11.86 o
   4   2  13      121.97      148.66      7.95 o
   5   2  13       24.60        7.14      4.77 o
  -7   3  13      200.82      178.20     13.11 o
  -6   3  13       46.41       42.80      9.38 o
  -5   3  13      340.22      385.20     16.98 o
  -4   3  13       57.98       36.94      8.56 o
  -3   3  13     6530.28     6352.05     46.97 o
  -2   3  13       44.87       20.50      4.06 o
  -1   3  13        9.82       16.31      4.28 o
   0   3  13      814.69      829.10     39.98 o
   1   3  13      224.29      235.94     16.47 o
   2   3  13      158.66      161.84     15.03 o
   3   3  13      824.00      806.12     18.01 o
   4   3  13        2.78       12.02      4.67 o
   5   3  13       11.87       14.40      4.87 o
  -7   4  13       21.66       19.77     21.89 o
  -6   4  13       22.83       12.63      8.38 o
  -5   4  13     3599.09     3424.08     49.66 o
  -4   4  13      130.61      118.53     10.62 o
  -3   4  13        3.33        4.04      4.37 o
  -2   4  13     1540.75     1422.05     15.85 o
  -1   4  13       59.40      116.33      7.31 o
   0   4  13      120.12      144.86     20.94 o
   1   4  13      852.70      838.88     42.36 o
   2   4  13        0.19       -8.29      7.92 o
   3   4  13       15.36       18.66      5.94 o
   4   4  13       16.38       14.77      7.47 o
   5   4  13       41.93       44.54     10.30 o
  -7   5  13      655.73      685.41     20.83 o
  -6   5  13     1556.25     1629.48     29.62 o
  -5   5  13       89.56       88.31     10.09 o
  -4   5  13     2044.64     2095.66     32.73 o
  -3   5  13      362.86      421.27     10.86 o
  -2   5  13     1710.74     1682.98     17.24 o
  -1   5  13      104.86      105.44      7.88 o
   0   5  13      216.16      223.86     28.56 o
   1   5  13     3384.64     3294.17     43.29 o
   2   5  13      380.18      352.18     15.82 o
   3   5  13        2.34       -0.81      4.94 o
   4   5  13      156.14      205.26      9.58 o
   5   5  13        9.39       25.44      5.33 o
  -7   6  13        0.36        4.94      7.98 o
  -6   6  13       39.73       31.69      8.95 o
  -5   6  13      715.10      734.10     17.61 o
  -4   6  13        0.38        1.03      6.68 o
  -3   6  13      137.54      153.86      7.28 o
  -2   6  13       72.20       65.29      6.21 o
  -1   6  13      965.93      871.76     22.92 o
   0   6  13      106.12       95.71     13.94 o
   1   6  13     2001.53     1921.04     36.11 o
   2   6  13      643.07      608.83     23.74 o
   3   6  13      358.17      408.50     13.66 o
   4   6  13      415.64      403.62     14.18 o
   5   6  13       82.16      102.94      6.80 o
  -7   7  13      127.43      127.33     11.51 o
  -6   7  13       17.89       27.63     10.58 o
  -5   7  13      161.15      156.71     11.93 o
  -4   7  13        0.24       -4.71      7.32 o
  -3   7  13      552.71      517.74     12.22 o
  -2   7  13      353.81      412.72     11.46 o
  -1   7  13      678.79      666.43     17.37 o
   0   7  13      288.71      289.70     14.07 o
   1   7  13       83.21       63.07     10.52 o
   2   7  13      783.98      751.30     19.84 o
   3   7  13     1244.88     1287.00     22.84 o
   4   7  13        1.51       -7.22      5.22 o
   5   7  13        8.29        3.50      4.46 o
  -6   8  13      543.24      519.46     23.44 o
  -5   8  13      328.21      364.88     14.07 o
  -4   8  13      220.18      253.54     10.77 o
  -3   8  13       79.61      100.13      6.82 o
  -2   8  13      377.27      424.19     12.09 o
  -1   8  13      172.42      188.49      8.50 o
   0   8  13     4485.28     4710.54     79.42 o
   1   8  13     1220.34     1340.09     35.22 o
   2   8  13       29.45       12.25      6.49 o
   3   8  13      372.72      365.63     14.08 o
   4   8  13       43.04       58.12      6.85 o
   5   8  13       16.39       29.78     10.16 o
  -6   9  13       15.84        6.98      7.01 o
  -5   9  13       72.56       76.02      8.45 o
  -4   9  13       15.59        6.81      8.82 o
  -3   9  13      155.21      151.39      8.61 o
  -2   9  13     1066.25     1011.45     17.79 o
  -1   9  13      500.03      526.83     16.03 o
   0   9  13      383.36      368.25     16.54 o
   1   9  13        1.27        1.82      7.75 o
   2   9  13      163.53      186.58     17.73 o
   3   9  13      106.88      134.89      9.64 o
   4   9  13      157.19      151.42     10.75 o
  -6  10  13      125.29       79.18      7.31 o
  -5  10  13      252.06      256.25     15.40 o
  -4  10  13        0.88        0.80      6.14 o
  -3  10  13      945.02      919.86     16.72 o
  -2  10  13        7.97       16.74      4.95 o
  -1  10  13     1185.21     1084.60     18.48 o
   0  10  13     1283.12     1237.39     28.93 o
   1  10  13     1187.73     1190.00     28.75 o
   2  10  13       67.04       30.84      8.92 o
   3  10  13       24.35       28.22     13.54 o
   4  10  13      538.58      586.10     36.73 o
  -6  11  13       42.10       41.54      8.66 o
  -5  11  13       80.27       86.50      7.68 o
  -4  11  13      105.34       80.11     10.58 o
  -3  11  13        8.22       11.65      5.16 o
  -2  11  13     1021.04     1023.61     18.88 o
  -1  11  13      216.40      157.63     12.09 o
   0  11  13      791.56      814.70     22.65 o
   1  11  13       16.03        5.98      7.75 o
   2  11  13      573.61      653.39     22.77 o
   3  11  13       44.06       36.08      7.65 o
   4  11  13       10.10       22.30      6.25 o
  -6  12  13        0.30        9.08      7.16 o
  -5  12  13      522.52      607.74     22.08 o
  -4  12  13        6.25        5.50     11.95 o
  -3  12  13        1.31        3.77      4.79 o
  -2  12  13        2.23       -4.89      5.36 o
  -1  12  13      697.24      658.55     16.89 o
   0  12  13     1100.36     1108.49     26.59 o
   1  12  13      479.85      447.80     27.47 o
   2  12  13     1059.43     1165.37     26.84 o
   3  12  13       40.52       53.10      7.72 o
   4  12  13      150.44      179.55     10.52 o
  -6  13  13      252.45      333.12     16.79 o
  -5  13  13        0.34        7.60      7.78 o
  -4  13  13       14.69       13.04      8.00 o
  -3  13  13      389.18      363.48     12.26 o
  -2  13  13       59.07       50.87      6.85 o
  -1  13  13      134.17      141.79     10.57 o
   0  13  13      130.75      131.35     13.10 o
   1  13  13      185.36      187.25     12.56 o
   2  13  13       46.93       54.46      9.15 o
   3  13  13     1036.76      986.84     43.79 o
   4  13  13        5.44        8.74      5.69 o
  -5  14  13       35.15       18.18      7.83 o
  -4  14  13      609.50      593.30     17.24 o
  -3  14  13      459.62      468.01     14.66 o
  -2  14  13        8.02       19.96      6.55 o
  -1  14  13       16.29       23.89      5.97 o
   0  14  13      791.42      968.08     45.69 o
   1  14  13      963.90      965.41     22.92 o
   2  14  13        9.59        7.83      6.90 o
   3  14  13       11.81        7.11      5.95 o
  -5  15  13        0.69       -4.03     19.51 o
  -4  15  13       63.11       87.57     19.99 o
  -3  15  13        1.35       34.27     19.04 o
  -2  15  13      108.39       94.64      9.03 o
  -1  15  13     1287.43     1173.78     23.19 o
   0  15  13       77.01       71.29     11.58 o
   1  15  13      437.23      483.40     21.50 o
   2  15  13       70.58       69.07      9.30 o
   3  15  13      276.11      257.04     21.08 o
  -5  16  13       26.39       53.31     14.28 o
  -4  16  13       20.76       15.23     16.18 o
  -3  16  13       66.31       59.15     11.80 o
  -2  16  13      228.97      252.57     23.32 o
  -1  16  13      113.11      138.41     17.63 o
   0  16  13        0.83       -4.87      8.29 o
   1  16  13      336.41      339.51     17.60 o
   2  16  13       23.33       10.41     16.66 o
   3  16  13       48.25       55.11      9.06 o
  -4  17  13       38.16       54.08     10.71 o
  -3  17  13      214.57      215.14     45.22 o
  -2  17  13      711.16      678.54     20.16 o
  -1  17  13       32.04       38.86     15.71 o
   0  17  13       17.48       16.73     12.85 o
   1  17  13        3.78       15.39      9.33 o
   2  17  13     1365.94     1458.19     32.12 o
  -4  18  13      391.98      402.52     17.37 o
  -3  18  13      273.69      288.86     15.78 o
  -2  18  13       12.88        1.36      9.55 o
  -1  18  13       69.34       41.74      9.79 o
   0  18  13       59.42       50.25     10.38 o
   1  18  13      224.83      238.72     27.13 o
   2  18  13      262.84      288.83     13.69 o
  -3  19  13      336.34      323.21     19.04 o
  -2  19  13        9.41       10.36      4.67 o
  -1  19  13       33.14       51.15      9.06 o
   0  19  13       97.21       68.42     10.95 o
   1  19  13       99.04      133.27     14.28 o
  -3  20  13      208.17      179.91     12.37 o
  -2  20  13        0.22        6.66     14.28 o
  -1  20  13       41.17       43.30     12.85 o
   0  20  13      113.81      139.64     11.80 o
  -1  21  13       22.26       15.23      6.66 o
   0  21  13       88.81       86.62     11.42 o
  -6   0  14       84.11       72.40     12.37 o
  -4   0  14     2853.65     3020.02     53.71 o
  -2   0  14     1673.49     1489.44     22.29 o
   0   0  14        1.79        3.81     12.11 o
   2   0  14      645.32      505.46     28.56 o
   4   0  14      110.23      139.91     10.74 o
  -7   1  14        9.08        3.06      6.37 o
  -6   1  14      570.77      615.25     20.04 o
  -5   1  14      942.37      916.70     23.36 o
  -4   1  14      247.41      230.98     12.30 o
  -3   1  14      233.38      223.84     12.39 o
  -2   1  14      769.57      741.37     11.38 o
  -1   1  14       49.89       49.23     10.50 o
   0   1  14       50.77       41.84     10.05 o
   1   1  14       72.61       59.97     15.23 o
   2   1  14      156.44      144.74     19.31 o
   3   1  14      426.70      463.40     17.24 o
   4   1  14        5.31        6.72      4.44 o
   5   1  14       47.88       50.04      5.28 o
  -7   2  14       84.31       87.27     17.13 o
  -6   2  14       19.08       26.65      7.88 o
  -5   2  14     1047.01     1101.25     24.68 o
  -4   2  14        2.48        3.10      6.78 o
  -3   2  14      781.73      811.04     16.63 o
  -2   2  14        0.16       -1.05      3.71 o
  -1   2  14     1438.26     1349.03     23.53 o
   0   2  14       23.15       22.16      9.33 o
   1   2  14      137.76      127.55     18.09 o
   2   2  14      170.99      142.08     11.11 o
   3   2  14        3.34        3.98      5.01 o
   4   2  14       39.87       47.34      6.39 o
   5   2  14      100.76      110.10      7.14 o
  -7   3  14       19.58       13.58      6.37 o
  -6   3  14        0.72        5.74      6.97 o
  -5   3  14      973.76     1111.77     24.71 o
  -4   3  14        0.72        0.80      7.25 o
  -3   3  14       24.42       31.68      5.87 o
  -2   3  14       38.54       35.46      4.80 o
  -1   3  14      263.12      245.22     11.33 o
   0   3  14      385.75      382.39     24.27 o
   1   3  14       20.76       34.39     10.29 o
   2   3  14     1443.38     1466.80     30.16 o
   3   3  14       56.14       35.46      6.28 o
   4   3  14       31.20       42.27      5.54 o
   5   3  14       81.44       77.20      5.97 o
  -6   4  14       21.32       35.19     12.78 o
  -5   4  14      329.46      351.04     14.20 o
  -4   4  14      134.97      149.98     10.43 o
  -3   4  14     1023.63     1016.77     16.47 o
  -2   4  14       51.59       33.02      5.94 o
  -1   4  14       53.52       60.80      7.04 o
   0   4  14     2835.37     2807.14     79.96 o
   1   4  14     3580.29     3560.26     91.86 o
   2   4  14       64.09       77.14     11.24 o
   3   4  14      158.32      143.27      8.94 o
   4   4  14       69.34       95.71      6.59 o
  -6   5  14       74.38       87.97      9.05 o
  -5   5  14        0.01       -1.98      8.27 o
  -4   5  14        1.57        4.81      6.30 o
  -3   5  14      181.38      190.19      7.31 o
  -2   5  14      228.83      251.88      9.16 o
  -1   5  14       49.30       76.86      7.90 o
   0   5  14      117.02      148.50     19.99 o
   1   5  14        8.38       22.35      9.60 o
   2   5  14        4.22       10.50     13.33 o
   3   5  14      215.59      188.49      9.60 o
   4   5  14      233.49      276.42     12.72 o
  -6   6  14      470.37      534.74     16.98 o
  -5   6  14       31.32       37.40      7.80 o
  -4   6  14      257.25      242.82     12.70 o
  -3   6  14      545.42      530.24     11.36 o
  -2   6  14      266.79      222.32      9.12 o
  -1   6  14     1143.16     1031.31     20.08 o
   0   6  14      535.05      496.11     32.84 o
   1   6  14      326.62      349.89     18.70 o
   2   6  14       11.78       11.14      6.51 o
   3   6  14       99.43      105.18     11.54 o
   4   6  14      139.60      159.40      9.23 o
  -6   7  14      105.47      100.02      8.46 o
  -5   7  14       81.01       89.91     11.54 o
  -4   7  14      278.55      271.89     14.60 o
  -3   7  14       68.94       88.52      7.52 o
  -2   7  14        0.50        0.66      4.43 o
  -1   7  14      806.54      845.66     13.91 o
   0   7  14       16.47        1.82     10.70 o
   1   7  14      359.53      360.10     18.70 o
   2   7  14       10.83        9.57      7.56 o
   3   7  14        0.61        3.04      5.28 o
   4   7  14       38.85       39.53      8.57 o
  -6   8  14       88.54      105.54      8.03 o
  -5   8  14        3.80        6.60      7.71 o
  -4   8  14      139.68      137.44      8.91 o
  -3   8  14       90.47       78.43      7.51 o
  -2   8  14       93.70      106.53      6.45 o
  -1   8  14      666.80      680.05     14.21 o
   0   8  14     2310.70     2266.26     50.94 o
   1   8  14      702.14      652.79     23.83 o
   2   8  14      186.55      167.09     12.67 o
   3   8  14        4.85        8.14      5.60 o
   4   8  14       27.59       37.87      7.58 o
  -6   9  14        0.57       17.05      7.65 o
  -5   9  14        0.67       -2.46      8.48 o
  -4   9  14      186.27      201.11     12.99 o
  -3   9  14      611.55      532.77     13.29 o
  -2   9  14      386.77      364.43     12.77 o
  -1   9  14      439.72      444.95     11.64 o
   0   9  14      283.41      324.03     51.40 o
   1   9  14       71.86       52.50     16.57 o
   2   9  14       55.40       36.93     11.90 o
   3   9  14       13.26        6.10      5.92 o
   4   9  14       60.33       73.93      7.06 o
  -6  10  14       49.30       56.97      8.82 o
  -5  10  14      178.50      183.31     14.56 o
  -4  10  14       41.29       32.32      8.44 o
  -3  10  14       50.83       37.67      5.88 o
  -2  10  14      639.99      625.13     14.70 o
  -1  10  14       17.81       50.78      6.87 o
   0  10  14        0.75      -13.26      8.84 o
   1  10  14      524.79      585.22     19.65 o
   2  10  14      491.25      540.97     20.45 o
   3  10  14      883.30      972.08     29.13 o
   4  10  14       43.40       61.08      6.90 o
  -6  11  14       16.78       46.27      7.97 o
  -5  11  14       20.92       16.27      7.73 o
  -4  11  14        0.56        9.89      7.64 o
  -3  11  14      499.27      516.24     12.38 o
  -2  11  14       94.98       86.86      7.80 o
  -1  11  14      119.65      156.37      8.81 o
   0  11  14      473.98      447.99     20.43 o
   1  11  14        8.65       -3.14      7.13 o
   2  11  14       21.75       17.23      9.63 o
   3  11  14       32.40       19.57      6.36 o
   4  11  14      230.60      280.76     48.55 o
  -5  12  14      146.78      154.85     11.68 o
  -4  12  14       87.92      107.08     11.40 o
  -3  12  14      146.39      127.63     12.98 o
  -2  12  14      299.20      300.16     12.41 o
  -1  12  14       80.61       95.73     13.01 o
   0  12  14      270.94      242.13     13.35 o
   1  12  14       59.19       57.63      9.11 o
   2  12  14      274.43      341.97     14.42 o
   3  12  14       69.03       40.77      7.31 o
  -5  13  14       15.25       27.06      6.86 o
  -4  13  14       44.21       51.06     10.73 o
  -3  13  14        2.54       -9.69     11.38 o
  -2  13  14      236.14      233.29     12.07 o
  -1  13  14       14.12       10.41      8.93 o
   0  13  14      328.85      286.10     19.10 o
   1  13  14      578.23      597.84     18.38 o
   2  13  14       38.86       57.38     12.05 o
   3  13  14      100.78       89.16      8.25 o
  -5  14  14       38.52       64.73     16.18 o
  -4  14  14      153.38      134.22     20.94 o
  -3  14  14       22.86       11.53     15.23 o
  -2  14  14       82.81       59.75      9.07 o
  -1  14  14       15.45       23.80     11.42 o
   0  14  14      138.57      118.95     14.63 o
   1  14  14      122.03      151.80     14.40 o
   2  14  14       53.71       58.40      7.55 o
   3  14  14        0.62       -1.36      4.85 o
  -5  15  14       18.52        4.18      7.54 o
  -4  15  14      129.29      136.03     15.71 o
  -3  15  14       58.77       62.05      9.79 o
  -2  15  14      455.85      469.76     16.83 o
  -1  15  14       12.73       15.23     10.47 o
   0  15  14      200.97      196.21     14.76 o
   1  15  14       52.25       90.00     12.11 o
   2  15  14      263.30      310.13     22.85 o
   3  15  14      156.15      164.68     19.99 o
  -4  16  14       15.81       22.63      8.44 o
  -3  16  14       30.27       19.96      9.06 o
  -2  16  14       28.64       18.80      5.63 o
  -1  16  14        9.83        5.71      8.57 o
   0  16  14      107.02      121.84     17.13 o
   1  16  14        6.97       11.74     17.13 o
   2  16  14      104.76      139.50     14.28 o
  -4  17  14        1.21       -3.25     10.95 o
  -3  17  14      391.74      394.09     20.94 o
  -2  17  14       19.90        7.67      6.33 o
  -1  17  14      197.62      191.33     17.13 o
   0  17  14        8.00        9.52      9.52 o
   1  17  14       21.81       11.88      8.23 o
   2  17  14      141.95      156.68     10.29 o
  -3  18  14       77.32       91.33      9.06 o
  -2  18  14       14.40       35.41     17.61 o
  -1  18  14       68.25       77.38     15.23 o
   0  18  14      178.72      212.27     18.09 o
   1  18  14        1.13       -4.76      8.57 o
  -2  19  14      259.22      263.68     21.89 o
  -1  19  14        9.17       11.42      7.62 o
   0  19  14       58.75       45.69      9.52 o
  -1  20  14      169.69      180.87     21.42 o
  -5   0  15        3.43       12.25      8.81 o
  -3   0  15     2107.88     1982.86     33.43 o
  -1   0  15      277.09      334.51     20.56 o
   1   0  15      101.01       63.78     19.04 o
   3   0  15       28.50       10.61      6.99 o
  -6   1  15      273.75      274.53     17.56 o
  -5   1  15        3.90        4.05      5.80 o
  -4   1  15     1066.21     1176.69     21.11 o
  -3   1  15     1889.92     1892.10     24.31 o
  -2   1  15       49.60       41.89      5.01 o
  -1   1  15     1308.28     1264.22     25.95 o
   0   1  15     2999.52     2922.33     58.56 o
   1   1  15      170.66      180.86     23.80 o
   2   1  15        1.04       -8.30      6.14 o
   3   1  15       70.66       73.44      6.60 o
   4   1  15       10.03       11.20      6.38 o
  -6   2  15      151.32      153.52      9.65 o
  -5   2  15     1025.98      956.63     21.13 o
  -4   2  15       62.55       72.57      7.71 o
  -3   2  15       45.86       47.37      5.65 o
  -2   2  15     1653.24     1668.66     18.17 o
  -1   2  15       70.81       59.31      8.56 o
   0   2  15        2.32       -0.28      8.26 o
   1   2  15      509.08      494.03     33.32 o
   2   2  15      149.53      149.90     11.41 o
   3   2  15        1.31       11.14      5.63 o
   4   2  15      351.17      375.51     14.01 o
  -6   3  15      283.73      256.71     11.10 o
  -5   3  15        1.50       12.31      6.30 o
  -4   3  15       13.09       11.55      6.19 o
  -3   3  15       25.53       24.73      5.38 o
  -2   3  15      140.39      126.47      6.29 o
  -1   3  15       16.57        8.34      7.01 o
   0   3  15      438.67      481.51     19.28 o
   1   3  15      107.51       93.17     19.51 o
   2   3  15      919.30      986.23     99.47 o
   3   3  15       96.49      140.40     11.71 o
   4   3  15       29.52       29.91      6.32 o
  -6   4  15       72.67       60.35      7.16 o
  -5   4  15       26.14       55.52      7.35 o
  -4   4  15       32.63       34.95      8.76 o
  -3   4  15       46.19       55.30      5.83 o
  -2   4  15      141.27      129.49      7.38 o
  -1   4  15      446.24      503.18     16.65 o
   0   4  15     1019.82      971.66     36.29 o
   1   4  15        2.51       15.46     10.71 o
   2   4  15      384.12      440.49     38.53 o
   3   4  15      564.00      545.30     14.10 o
   4   4  15      212.11      200.43     10.98 o
  -6   5  15        0.98        8.67      5.39 o
  -5   5  15       66.14       76.57      8.16 o
  -4   5  15      143.72      122.24      8.38 o
  -3   5  15       15.06       16.14      6.58 o
  -2   5  15        6.08        2.15      5.15 o
  -1   5  15      168.86      144.41     13.78 o
   0   5  15      407.66      352.09     27.13 o
   1   5  15       90.57      116.85     26.65 o
   2   5  15      414.52      456.45     22.37 o
   3   5  15        3.82        6.17      5.68 o
   4   5  15       66.40       78.04      6.69 o
  -6   6  15      213.61      203.25     12.42 o
  -5   6  15       25.81       52.55      6.78 o
  -4   6  15       25.39       24.44     10.34 o
  -3   6  15        0.40       -3.74      6.08 o
  -2   6  15       60.27       47.47      6.28 o
  -1   6  15      391.66      363.36     13.54 o
   0   6  15      658.54      598.99     21.33 o
   1   6  15      281.14      267.14     16.11 o
   2   6  15      172.73      133.06     14.41 o
   3   6  15      293.18      245.77     10.77 o
   4   6  15       26.27       29.63      5.61 o
  -6   7  15       50.91       58.42      8.38 o
  -5   7  15        2.93       13.38      8.16 o
  -4   7  15      160.37      158.75     13.26 o
  -3   7  15       25.63       31.02      6.97 o
  -2   7  15       16.66        7.96      5.11 o
  -1   7  15      404.26      424.56     18.40 o
   0   7  15      344.76      381.61     19.50 o
   1   7  15      438.39      500.12     21.19 o
   2   7  15      216.69      220.17     13.17 o
   3   7  15       22.18       18.45      5.88 o
   4   7  15       63.59       67.37      7.89 o
  -6   8  15      489.52      486.56     30.94 o
  -5   8  15       92.58      109.22     10.91 o
  -4   8  15       15.03        9.35      8.38 o
  -3   8  15       44.69       40.81      7.44 o
  -2   8  15      506.86      384.94     10.98 o
  -1   8  15      563.80      515.70     16.80 o
   0   8  15       58.79       47.77      9.64 o
   1   8  15       30.83       48.08      9.31 o
   2   8  15        3.28        4.32      6.16 o
   3   8  15       17.14       42.73      8.33 o
   4   8  15       87.18      104.81      7.24 o
  -6   9  15       18.88       23.95      6.81 o
  -5   9  15        7.23        7.26      7.49 o
  -4   9  15      173.95      203.53     11.63 o
  -3   9  15      259.39      258.97     11.82 o
  -2   9  15        8.17        2.71      5.69 o
  -1   9  15      232.24      236.75     37.12 o
   0   9  15        6.12       10.00      7.98 o
   1   9  15       12.32       -2.37      7.07 o
   2   9  15       48.30       29.71      7.99 o
   3   9  15        0.16        4.68      5.80 o
  -5  10  15       71.45       64.94      8.52 o
  -4  10  15       38.65       22.23      6.98 o
  -3  10  15       33.18       23.58      9.53 o
  -2  10  15        1.31       -2.38      5.39 o
  -1  10  15        6.16        6.22      9.28 o
   0  10  15       92.58       63.09      9.24 o
   1  10  15        3.27       -0.51      8.87 o
   2  10  15      469.30      431.36     19.78 o
   3  10  15       33.76       52.11      9.52 o
  -5  11  15      376.42      358.34     14.48 o
  -4  11  15        4.23        2.16      7.01 o
  -3  11  15        0.30        3.14     11.42 o
  -2  11  15      363.49      297.80     11.06 o
  -1  11  15      477.59      461.63     21.41 o
   0  11  15     1119.82     1102.71     23.73 o
   1  11  15       16.25       17.71      7.62 o
   2  11  15      119.95       91.42     17.04 o
   3  11  15      118.64      151.35     26.65 o
  -5  12  15       85.43       83.77     16.18 o
  -4  12  15        9.78       30.46     16.18 o
  -3  12  15        2.40       -2.38     11.44 o
  -2  12  15        3.97        6.66      5.93 o
  -1  12  15      618.39      656.17     23.21 o
   0  12  15        7.88       20.38     18.56 o
   1  12  15        1.39        4.72      6.41 o
   2  12  15        3.21       -2.22      5.51 o
   3  12  15      464.98      606.48     24.75 o
  -5  13  15        3.19       -0.95     12.37 o
  -4  13  15        7.60       -8.57     14.28 o
  -3  13  15        8.10        4.68      7.61 o
  -2  13  15      302.95      318.94     15.69 o
  -1  13  15       66.95       83.77     14.28 o
   0  13  15       30.48       40.84     10.73 o
   1  13  15      513.71      491.28     21.42 o
   2  13  15       61.50       69.77      7.92 o
   3  13  15        2.90       15.23      7.62 o
  -4  14  15      177.19      133.80     12.11 o
  -3  14  15        0.05        7.71      7.22 o
  -2  14  15       23.35       21.42      7.57 o
  -1  14  15        3.17        8.57      8.57 o
   0  14  15      462.55      452.74     19.48 o
   1  14  15       29.25       27.37      9.79 o
   2  14  15       87.82      119.42     13.33 o
  -4  15  15        9.17        6.78      7.35 o
  -3  15  15      189.28      181.61     10.97 o
  -2  15  15        0.24       -2.86      5.96 o
  -1  15  15        1.85       12.37      8.57 o
   0  15  15        2.56        3.81      8.57 o
   1  15  15       74.10       87.57     16.18 o
   2  15  15      111.03      125.11     10.03 o
  -2  16  15       29.14       23.11     10.95 o
  -1  16  15        2.46        8.57      7.62 o
   0  16  15      238.69      223.70     18.09 o
   1  16  15       10.44        7.50      7.35 o
  -2  17  15       67.06       86.62     17.13 o
  -1  17  15        0.02       -1.90      6.66 o
   0  17  15      236.99      199.90     16.18 o
  -2  18  15       36.02       36.17     13.33 o
  -1  18  15      391.37      410.60     17.61 o
   0  18  15       51.57       57.11      9.52 o
  -6   0  16      989.22     1092.77     26.07 o
  -4   0  16      301.24      304.10     14.86 o
  -2   0  16      469.41      464.61     25.23 o
   0   0  16      634.35      565.24     25.82 o
   2   0  16       27.58       59.39     25.70 o
   4   0  16      308.70      327.45     21.89 o
  -6   1  16      156.98      167.34      7.83 o
  -5   1  16       91.87      115.15      7.68 o
  -4   1  16      400.94      360.11     11.85 o
  -3   1  16      540.89      555.10     17.31 o
  -2   1  16        6.06        4.86      5.13 o
  -1   1  16     2056.00     2107.56     34.28 o
   0   1  16      119.21       87.58     10.55 o
   1   1  16       40.87       55.64     11.09 o
   2   1  16       61.52       61.91     10.92 o
   3   1  16        0.20        9.39      4.76 o
  -6   2  16      296.17      361.96     16.88 o
  -5   2  16      318.24      301.52     10.04 o
  -4   2  16      565.54      574.90     13.47 o
  -3   2  16       12.87       19.39      6.53 o
  -2   2  16     2481.56     2355.92     30.39 o
  -1   2  16      321.56      284.02     13.30 o
   0   2  16      172.71      184.10     13.24 o
   1   2  16      143.60      104.87     13.11 o
   2   2  16       16.30        7.96      7.11 o
   3   2  16       71.87      123.53      9.93 o
  -6   3  16      192.68      191.79     10.60 o
  -5   3  16       61.88       67.24      6.31 o
  -4   3  16       23.18       23.72      5.41 o
  -3   3  16      140.52      158.22     10.45 o
  -2   3  16      196.35      208.69     10.60 o
  -1   3  16        3.79       11.02      6.62 o
   0   3  16      902.15      880.48     24.29 o
   1   3  16       65.48       30.43      9.74 o
   2   3  16      203.34      137.50     11.57 o
   3   3  16       68.17      105.62     11.88 o
  -6   4  16       90.46      109.26      8.89 o
  -5   4  16      168.47      164.79     10.45 o
  -4   4  16        0.07        3.35      7.02 o
  -3   4  16       23.35       24.88      6.36 o
  -2   4  16      382.89      314.80     11.96 o
  -1   4  16      717.72      783.55     19.81 o
   0   4  16      248.18      218.59     13.47 o
   1   4  16       62.33       40.93     15.23 o
   2   4  16       97.92      131.66     10.19 o
   3   4  16       22.65       32.96      8.66 o
  -6   5  16      526.45      565.43     23.80 o
  -5   5  16       11.40       21.15      7.02 o
  -4   5  16        0.31       -0.66      6.53 o
  -3   5  16      262.05      226.89     11.48 o
  -2   5  16      194.29      188.75     11.63 o
  -1   5  16      131.15      118.95      8.91 o
   0   5  16        7.65       24.59      7.87 o
   1   5  16      402.40      423.24     21.73 o
   2   5  16      249.30      233.84     18.09 o
   3   5  16       23.53       31.95      6.17 o
  -5   6  16      102.86      126.32      9.22 o
  -4   6  16       19.59       40.82      7.60 o
  -3   6  16      238.77      236.66     12.03 o
  -2   6  16       78.03       81.21      8.94 o
  -1   6  16       31.97       18.59      7.82 o
   0   6  16      537.49      526.40     16.92 o
   1   6  16      702.87      675.55     26.07 o
   2   6  16      536.19      634.90     26.48 o
   3   6  16      112.79      136.41      9.27 o
  -5   7  16        0.18       -2.61      9.26 o
  -4   7  16      283.87      300.60     12.50 o
  -3   7  16       60.13       70.23     14.46 o
  -2   7  16      117.27      154.07     18.69 o
  -1   7  16       42.47       29.17      8.62 o
   0   7  16       52.14       66.48      8.73 o
   1   7  16      203.07      188.69     12.12 o
   2   7  16       56.95       62.07      7.40 o
   3   7  16       54.15       55.68      7.54 o
  -5   8  16      204.63      238.84     11.72 o
  -4   8  16      395.97      435.64     14.14 o
  -3   8  16      467.57      443.22     25.58 o
  -2   8  16        5.65       -2.62      6.30 o
  -1   8  16      729.63      656.04     21.54 o
   0   8  16     1366.00     1367.82     34.07 o
   1   8  16      116.12      136.69     12.43 o
   2   8  16       53.19       49.51      8.39 o
   3   8  16     1053.86     1151.79     34.27 o
  -5   9  16        2.39        2.28      6.23 o
  -4   9  16      643.51      722.15     27.90 o
  -3   9  16      501.57      542.46     26.92 o
  -2   9  16      133.98      147.64     19.72 o
  -1   9  16      320.77      372.85     16.57 o
   0   9  16      464.34      477.22     16.13 o
   1   9  16       99.20       83.82     11.83 o
   2   9  16       95.75      102.15      9.11 o
   3   9  16      161.37      156.80     19.99 o
  -5  10  16      107.76      101.85     17.13 o
  -4  10  16       73.56       47.63     13.33 o
  -3  10  16       10.42       14.35      7.49 o
  -2  10  16       47.89       26.76     13.21 o
  -1  10  16      154.99      132.95     11.17 o
   0  10  16      243.99      247.25     17.60 o
   1  10  16      125.49      147.05     13.10 o
   2  10  16       21.28       14.28      7.40 o
   3  10  16       37.46       45.69      9.52 o
  -5  11  16      148.83      153.26     18.09 o
  -4  11  16        3.91        3.81     14.75 o
  -3  11  16      401.30      396.70     17.00 o
  -2  11  16        0.06        2.22      6.81 o
  -1  11  16        1.25        2.04      6.70 o
   0  11  16       10.33       12.96      9.17 o
   1  11  16      258.95      312.20     15.28 o
   2  11  16       12.16       21.15      8.70 o
  -4  12  16        7.87        8.01     16.66 o
  -3  12  16        5.45       13.59     12.85 o
  -2  12  16       49.89       41.46      8.32 o
  -1  12  16      128.57      108.62     11.80 o
   0  12  16        2.80        2.53     11.90 o
   1  12  16       38.52       26.19      9.17 o
   2  12  16      345.13      382.92     13.58 o
  -4  13  16       57.33       96.14     18.09 o
  -3  13  16       11.41        2.65     10.95 o
  -2  13  16       11.43       -4.76      5.96 o
  -1  13  16      407.68      437.10     24.27 o
   0  13  16        7.79       -1.41      7.47 o
   1  13  16      357.57      472.09     41.88 o
   2  13  16      209.99      203.60     25.23 o
  -4  14  16       87.30      113.28     17.13 o
  -3  14  16       17.49       10.53     10.42 o
  -2  14  16       14.52       25.70     15.23 o
  -1  14  16       60.48      101.90     10.95 o
   0  14  16      109.23      115.18     14.28 o
   1  14  16        4.05        9.52     11.42 o
  -3  15  16       19.80       11.42     13.33 o
  -2  15  16      196.18      217.98     22.85 o
  -1  15  16       70.53       58.26      8.79 o
   0  15  16      479.13      503.55     24.75 o
  -2  16  16        1.50        1.90     12.37 o
  -1  16  16        5.21       13.75      5.87 o
   0  16  16      105.25       88.08      9.33 o
  -5   0  17       35.75       31.41     15.23 o
  -3   0  17      202.19      202.89     20.94 o
  -1   0  17      379.52      293.85     42.36 o
   1   0  17       23.54       47.59     13.33 o
   3   0  17      337.76      332.21     22.85 o
  -5   1  17       60.90       72.65     16.90 o
  -4   1  17      116.63      102.79     13.79 o
  -3   1  17       13.45       18.67      7.82 o
  -2   1  17        2.07        9.79     11.76 o
  -1   1  17       57.13       52.83      7.44 o
   0   1  17      133.46      148.88     11.11 o
   1   1  17      146.74      137.00     12.44 o
   2   1  17        1.89        3.37      5.77 o
   3   1  17       50.76       36.82      9.48 o
  -5   2  17       64.46       84.62     10.41 o
  -4   2  17       19.37       22.37     11.44 o
  -3   2  17       84.76      123.63     26.18 o
  -2   2  17       63.23       78.42      8.90 o
  -1   2  17        5.59       -0.75      6.08 o
   0   2  17       60.64       71.73     10.85 o
   1   2  17      135.25      167.26     13.41 o
   2   2  17       50.99       38.63      8.27 o
   3   2  17       10.36       -0.63      5.75 o
  -5   3  17       37.12       44.95      9.31 o
  -4   3  17       71.82       67.60     19.99 o
  -3   3  17       40.67       41.20     13.11 o
  -2   3  17       28.61       28.08      7.05 o
  -1   3  17      265.53      315.34     11.79 o
   0   3  17      299.83      272.38     13.17 o
   1   3  17       51.21       38.96      8.67 o
   2   3  17       10.86       29.71      7.70 o
   3   3  17        9.89       18.92     10.57 o
  -5   4  17       49.94       37.12      8.79 o
  -4   4  17        0.50        2.92     10.42 o
  -3   4  17       17.36       38.31     25.70 o
  -2   4  17       81.57       83.51      8.11 o
  -1   4  17       57.72       50.54      7.24 o
   0   4  17        6.28        0.67      6.50 o
   1   4  17       53.11       34.19     18.09 o
   2   4  17        2.63        0.48      6.73 o
   3   4  17        7.27       33.68      6.09 o
  -5   5  17      258.84      310.67     11.88 o
  -4   5  17       89.05      126.71     14.46 o
  -3   5  17      157.07      118.69     22.85 o
  -2   5  17       51.48       41.06      7.38 o
  -1   5  17      523.40      545.98     19.59 o
   0   5  17       95.77      111.72     12.06 o
   1   5  17       17.68       14.44      7.82 o
   2   5  17       16.40       14.10      6.16 o
   3   5  17       57.29       51.68     21.89 o
  -5   6  17        9.43        5.03      9.52 o
  -4   6  17       71.47       82.72     13.41 o
  -3   6  17       58.26       25.60     12.44 o
  -2   6  17       31.44       39.20      6.85 o
  -1   6  17       91.54      100.52     10.74 o
   0   6  17       79.74       70.31      8.28 o
   1   6  17      159.50      172.12     10.41 o
   2   6  17        0.01        4.83      5.58 o
  -5   7  17        9.27       19.04     13.33 o
  -4   7  17      144.14      179.43     16.15 o
  -3   7  17      348.83      346.62     21.54 o
  -2   7  17        0.41       -2.90      5.68 o
  -1   7  17        6.56        3.25      8.39 o
   0   7  17       18.93       13.43      6.17 o
   1   7  17      205.84      177.09     21.30 o
   2   7  17      185.81      157.56     15.23 o
  -5   8  17       47.36       88.53     15.23 o
  -4   8  17        7.74       -1.28      9.74 o
  -3   8  17       57.87       52.42     12.44 o
  -2   8  17        1.65       -0.79      6.21 o
  -1   8  17       55.05       46.39      8.64 o
   0   8  17      136.97      150.79     16.47 o
   1   8  17        7.09        7.19      5.84 o
   2   8  17      633.03      666.87     21.86 o
  -4   9  17       30.82       18.39     10.42 o
  -3   9  17       21.80       27.32     11.09 o
  -2   9  17        0.19       -2.32      6.30 o
  -1   9  17       94.78       66.82      8.50 o
   0   9  17        0.29       -7.89      6.30 o
   1   9  17      740.83      782.24     21.07 o
   2   9  17       72.70       52.91      6.38 o
  -4  10  17        3.61       -5.20     12.85 o
  -3  10  17        2.21       -9.89     11.90 o
  -2  10  17      323.06      311.87     15.71 o
  -1  10  17        4.19        4.15      6.53 o
   0  10  17       90.46       89.52     10.98 o
   1  10  17        5.36        9.38      7.19 o
   2  10  17       61.38      105.66     19.04 o
  -4  11  17        2.16       -6.87      9.07 o
  -3  11  17       18.24       12.99     28.08 o
  -2  11  17        0.46       -5.71     12.37 o
  -1  11  17      355.71      390.58     20.94 o
   0  11  17      490.24      538.31     16.45 o
   1  11  17       85.86       82.81     12.56 o
  -3  12  17        2.23        1.84      9.60 o
  -2  12  17      136.12      138.98     19.99 o
  -1  12  17      922.36      909.09     30.46 o
   0  12  17       18.10       14.24      6.29 o
   1  12  17        8.70       10.15      7.55 o
  -3  13  17      158.27      163.73     19.04 o
  -2  13  17       50.19       60.92     15.23 o
  -1  13  17      131.57      152.21     12.37 o
   0  13  17        1.98       12.51      6.49 o
   1  13  17      104.23      133.27     17.13 o
  -2  14  17        2.33        7.62     12.37 o
  -1  14  17       48.82       41.53     17.13 o
   0  14  17      608.98      683.50     19.89 o
  -1  15  17       43.20       62.83     13.33 o
  -4   0  18      734.30      728.20     37.12 o
  -2   0  18      111.07      132.21     33.32 o
   0   0  18      179.87      234.17     19.04 o
  -5   1  18       47.72       46.11     16.66 o
  -4   1  18       27.89       29.75     10.42 o
  -3   1  18      175.49      186.52     39.03 o
  -2   1  18       15.49       31.41      9.89 o
  -1   1  18      577.44      497.77     13.61 o
   0   1  18      126.81      132.91     14.28 o
   1   1  18       35.01       10.47      6.73 o
   2   1  18        1.14        0.56      5.69 o
  -5   2  18      349.68      461.83     19.52 o
  -4   2  18       80.57       79.02     12.12 o
  -3   2  18       96.66       85.63     18.56 o
  -2   2  18      391.34      379.47     25.95 o
  -1   2  18      163.72      139.77      7.86 o
   0   2  18      424.77      429.69     15.15 o
   1   2  18      410.80      342.68     21.89 o
   2   2  18        0.20       -1.96      9.04 o
  -4   3  18      298.03      335.47     19.17 o
  -3   3  18       50.09       20.34     11.90 o
  -2   3  18       97.31      101.76     11.05 o
  -1   3  18        7.32        1.70      6.01 o
   0   3  18       65.67       74.72      7.67 o
   1   3  18       75.82       91.71      9.11 o
   2   3  18       31.16       26.25      7.04 o
  -4   4  18        0.29      -11.42      8.75 o
  -3   4  18      344.13      337.69     14.52 o
  -2   4  18       31.67       34.78     12.22 o
  -1   4  18       84.57       77.46     12.65 o
   0   4  18      234.42      207.52     13.60 o
   1   4  18        0.55        8.26      6.11 o
  -4   5  18       12.42        3.00      9.07 o
  -3   5  18      277.08      312.05     19.17 o
  -2   5  18       98.18       79.76      9.78 o
  -1   5  18      517.54      489.45     20.15 o
   0   5  18        0.42       -6.99      4.99 o
   1   5  18       21.20        8.68      6.07 o
   2   5  18       18.50        5.39      5.70 o
  -4   6  18        0.05       -5.24      8.75 o
  -3   6  18      212.21      219.59     16.83 o
  -2   6  18      104.42       79.95     13.41 o
  -1   6  18      280.95      217.36     11.85 o
   0   6  18        2.87       -0.15      6.41 o
   1   6  18       34.11       30.35      6.29 o
   2   6  18       36.47       27.60      8.57 o
  -4   7  18        5.83        7.69      9.07 o
  -3   7  18      137.01      129.51     13.79 o
  -2   7  18       44.00       46.93     12.06 o
  -1   7  18       27.07       52.52      7.40 o
   0   7  18      279.26      271.18     22.63 o
   1   7  18       53.69       51.22      6.45 o
  -4   8  18        2.54      -12.59      8.39 o
  -3   8  18        2.81      -13.60      9.07 o
  -2   8  18      212.38      220.84     23.80 o
  -1   8  18      340.15      369.55     13.28 o
   0   8  18      305.11      304.33     16.09 o
   1   8  18      323.34      341.91     15.55 o
  -3   9  18       19.39       37.58     10.42 o
  -2   9  18       82.59       72.34     16.18 o
  -1   9  18        0.87       -3.38      6.19 o
   0   9  18      329.75      368.88     13.55 o
   1   9  18       35.28       26.73     13.93 o
  -3  10  18      155.34      177.42     13.79 o
  -2  10  18       16.30        0.00     11.42 o
  -1  10  18       34.44       40.70      8.57 o
   0  10  18       25.37       36.38      7.36 o
  -3  11  18      149.65      164.12     13.11 o
  -2  11  18       37.48       18.09     12.37 o
  -1  11  18       79.24       70.02     14.75 o
   0  11  18      115.41      121.74     14.28 o
  -2  12  18      111.39      118.99     16.18 o
  -1  12  18      248.72      267.48     21.89 o
  -3   0  19      223.15      239.88     22.85 o
  -1   0  19      396.75      468.22     21.87 o
   1   0  19      390.52      379.81     28.56 o
  -4   1  19       63.08       66.24     10.10 o
  -3   1  19        6.11        0.27      8.39 o
  -2   1  19       36.30       39.98      7.22 o
  -1   1  19      127.78      126.19     11.54 o
   0   1  19        1.12        3.00      5.16 o
   1   1  19        1.53       -3.87      4.57 o
  -4   2  19       10.51       22.14      9.07 o
  -3   2  19       80.41       84.16     11.76 o
  -2   2  19      212.53      206.44     12.16 o
  -1   2  19      150.27      215.94     40.93 o
   0   2  19       56.34       78.40     11.42 o
   1   2  19       35.66       51.87      6.40 o
  -4   3  19        7.72        7.14      8.08 o
  -3   3  19        0.36       -3.00      9.07 o
  -2   3  19       54.64       57.59     11.44 o
  -1   3  19      721.91      762.17     32.84 o
   0   3  19      175.85      139.60     31.41 o
   1   3  19        4.14        6.50      5.11 o
  -3   4  19        8.22       27.13     10.10 o
  -2   4  19        0.88        4.76     17.13 o
  -1   4  19       19.53       30.46     10.10 o
   0   4  19        0.43       -0.84      6.89 o
   1   4  19        8.96        7.35      5.00 o
  -3   5  19       68.20       97.10     11.76 o
  -2   5  19       93.86       81.09     12.44 o
  -1   5  19        2.30        7.14      9.42 o
   0   5  19      236.99      227.14     26.56 o
   1   5  19        0.34        3.81      7.62 o
  -3   6  19      398.59      494.24     33.32 o
  -2   6  19       30.11       44.74     14.28 o
  -1   6  19        8.63       -3.03      9.07 o
   0   6  19       96.82      103.22      8.65 o
  -3   7  19      207.48      261.73     15.13 o
  -2   7  19       32.66       41.88     14.28 o
  -1   7  19       13.54       29.51     13.33 o
   0   7  19        0.96        6.48      5.37 o
  -2   8  19        5.11        4.76     11.42 o
  -1   8  19        9.23       19.04     12.37 o
   0   8  19        3.62        7.17      5.73 o
  -2   9  19       44.16       59.97     13.33 o
  -1   9  19        2.45       13.33     11.42 o
  -2   0  20      129.86      126.60     16.18 o
  -2   1  20        0.07       -1.90      8.75 o
  -1   1  20        2.58       -2.86     23.80 o
  -2   2  20      264.73      283.70     17.61 o
  -1   2  20      127.84      137.62      8.82 o
 
